# Supplementary material for: Three year clinical outcomes in a nationwide, observational, siteless clinical trial of atrial fibrillation screening—mHealth Screening to Prevent Strokes (mSToPS)
Source: PLoS One. 2021 Oct 5;16(10):e0258276. doi: 10.1371/journal.pone.0258276 (PMC8491919; doi:10.1371/journal.pone.0258276)
Supplement: S1 Data — (XLSX) [file pone.0258276.s002.xlsx]

## Sheet: Stroke
ICD9_DX_CD	SHORT_DSCRPTN	ICD9_DX_DSCRPTN
433	OCCLUSION AND STENOSIS OF BA	OCCLUSION AND STENOSIS OF BASILAR ARTERY
433.0	OCCLUSION AND STENOSIS OF BA	OCCLUSION AND STENOSIS OF BASILAR ARTERY
433.01	OCL BSLR ART W INFRCT	OCCLUSION AND STENOSIS OF BASILAR ARTERY WITH CEREBRAL INFARCTION
433.1	OCCLUSION AND STENOSIS OF CA	OCCLUSION AND STENOSIS OF CAROTID ARTERY
433.11	OCL CRTD ART W INFRCT	OCCLUSION AND STENOSIS OF CAROTID ARTERY WITH CEREBRAL INFARCTION
433.2	OCCLUSION AND STENOSIS OF VE	OCCLUSION AND STENOSIS OF VERTEBRAL ARTERY
433.21	OCL VRTB ART W INFRCT	OCCLUSION AND STENOSIS OF VERTEBRAL ARTERY WITH CEREBRAL INFARCTION
433.3	MULTIPLE PRECEREBRAL OCCLUSI	MULTIPLE PRECEREBRAL OCCLUSION
433.31	OCL MLT BI ART W INFRCT	OCCLUSION AND STENOSIS OF MULTIPLE AND BILATERAL PRECEREBRAL ARTERIES WITH CEREBRAL INFARCTION
433.8	OCCLUSION AND STENOSIS OF OT	OCCLUSION AND STENOSIS OF OTHER SPECIFIED PRECEREBRAL ARTERY
433.81	OCL SPCF ART W INFRCT	OCCLUSION AND STENOSIS OF OTHER SPECIFIED PRECEREBRAL ARTERY WITH CEREBRAL INFARCTION
433.9	OCCLUSION AND STENOSIS OF UN	OCCLUSION AND STENOSIS OF UNSPECIFIED PRECEREBRAL ARTERY
433.91	OCL ART NOS W INFRCT	OCCLUSION AND STENOSIS OF UNSPECIFIED PRECEREBRAL ARTERY WITH CEREBRAL INFARCTION
434	CEREBRAL THROMBOSIS	CEREBRAL THROMBOSIS
434.0	CEREBRAL THROMBOSIS	CEREBRAL THROMBOSIS
434.00	CRBL THRMBS WO INFRCT	CEREBRAL THROMBOSIS WITHOUT MENTION OF CEREBRAL INFARCTION
434.01	CRBL THRMBS W INFRCT	CEREBRAL THROMBOSIS WITH CEREBRAL INFARCTION
434.1	CEREBRAL EMBOLISM	CEREBRAL EMBOLISM
434.10	CRBL EMBLSM WO INFRCT	CEREBRAL EMBOLISM WITHOUT MENTION OF CEREBRAL INFARCTION
434.11	CRBL EMBLSM W INFRCT	CEREBRAL EMBOLISM WITH CEREBRAL INFARCTION
434.9	CEREBRAL ARTERY OCCLUSION, U	CEREBRAL ARTERY OCCLUSION, UNSPECIFIED
434.90	CRBL ART OC NOS WO INFRC	CEREBRAL ARTERY OCCLUSION, UNSPECIFIED WITHOUT MENTION OF CEREBRAL INFARCTION
434.91	CRBL ART OCL NOS W INFRC	CEREBRAL ARTERY OCCLUSION, UNSPECIFIED WITH CEREBRAL INFARCTION
435	TRANSIENT CEREBRAL ISCHEMIA	TRANSIENT CEREBRAL ISCHEMIA
435.0	BASILAR ARTERY SYNDROME	BASILAR ARTERY SYNDROME
435.1	VERTEBRAL ARTERY SYNDROM	VERTEBRAL ARTERY SYNDROME
435.3	VERTBROBASLR ARTERY SYND	VERTEBROBASILAR ARTERY SYNDROME
435.8	TRANS CEREB ISCHEMIA NEC	OTHER SPECIFIED TRANSIENT CEREBRAL ISCHEMIAS
435.9	TRANS CEREB ISCHEMIA NOS	UNSPECIFIED TRANSIENT CEREBRAL ISCHEMIA
436	CVA	ACUTE, BUT ILL-DEFINED, CEREBROVASCULAR DISEASE
437.0	CEREBRAL ATHEROSCLEROSIS	CEREBRAL ATHEROSCLEROSIS
437.1	AC CEREBROVASC INSUF NOS	OTHER GENERALIZED ISCHEMIC CEREBROVASCULAR DISEASE
438	LATE EFFECTS OF CEREBROVASCU	LATE EFFECT OF CEREBROVASCULAR DISEASE, COGNITIVE DEFICITS
438.0	LATE EF CV DIS-COGNF DEF	LATE EFFECTS OF CEREBROVASCULAR DISEASE, COGNITIVE DEFICITS
438.1	LATE EFFECT OF CEREBROVASCUL	LATE EFFECT OF CEREBROVASCULAR DISEASE, SPEECH AND LANGUAGE DEFICITS
438.10	LATE EF-SPCH/LNG DEF NOS	LATE EFFECTS OF CEREBROVASCULAR DISEASE, SPEECH AND LANGUAGE DEFICIT, UNSPECIFIED
438.11	LATE EFF CV DIS-APHASIA	LATE EFFECTS OF CEREBROVASCULAR DISEASE, APHASIA
438.12	LATE EFF CV DIS-DYSPHSIA	LATE EFFECTS OF CEREBROVASCULAR DISEASE, DYSPHASIA
438.19	LATE EF-SPCH/LANG DF NEC	LATE EFFECTS OF CEREBROVASCULAR DISEASE, OTHER SPEECH AND LANGUAGE DEFICITS
438.2	LATE EFFECT OF CEREBROVASCUL	LATE EFFECT OF CEREBROVASCULAR DISEASE, HEMIPLEGIA
438.20	LATE EF-HEMPLGA SIDE NOS	LATE EFFECTS OF CEREBROVASCULAR DISEASE, HEMIPLEGIA AFFECTING UNSPECIFIED SIDE
438.21	LATE EF-HEMPLGA DOM SIDE	LATE EFFECTS OF CEREBROVASCULAR DISEASE, HEMIPLEGIA AFFECTING DOMINANT SIDE
438.22	LATE EF-HEMIPLGA NON-DOM	LATE EFFECTS OF CEREBROVASCULAR DISEASE, HEMIPLEGIA AFFECTING NONDOMINANT SIDE
438.3	LATE EFFECT OF CEREBROVASCUL	LATE EFFECT OF CEREBROVASCULAR DISEASE, MONOPLEGIA OF UPPER LIMB
438.30	LATE EF-MPLGA UP LMB NOS	LATE EFFECTS OF CEREBROVASCULAR DISEASE, MONOPLEGIA OF UPPER LIMB AFFECTING UNSPECIFIED SIDE
438.31	LATE EF-MPLGA UP LMB DOM	LATE EFFECTS OF CEREBROVASCULAR DISEASE, MONOPLEGIA OF UPPER LIMB AFFECTING DOMINANT SIDE
438.32	LT EF-MPLGA UPLMB NONDOM	LATE EFFECTS OF CEREBROVASCULAR DISEASE, MONOPLEGIA OF UPPER LIMB AFFECTING NONDOMINANT SIDE
438.4	LATE EFFECT OF CEREBROVASCUL	LATE EFFECT OF CEREBROVASCULAR DISEASE, MONOPLEGIA OF LOWER LIMB
438.40	LTE EF-MPLGA LOW LMB NOS	LATE EFFECTS OF CEREBROVASCULAR DISEASE, MONOPLEGIA OF LOWER LIMB AFFECTING UNSPECIFIED SIDE
438.41	LTE EF-MPLGA LOW LMB DOM	LATE EFFECTS OF CEREBROVASCULAR DISEASE, MONOPLEGIA OF LOWER LIMB AFFECTING DOMINANT SIDE
438.42	LT EF-MPLGA LOWLMB NONDM	LATE EFFECTS OF CEREBROVASCULAR DISEASE, MONOPLEGIA OF LOWER LIMB AFFECTING NONDOMINANT SIDE
438.5	LATE EFFECT OF CEREBROVASCUL	LATE EFFECT OF CEREBROVASCULAR DISEASE, OTHER PARALYTIC SYNDROME
438.50	LT EF OTH PARAL SIDE NOS	LATE EFFECTS OF CEREBROVASCULAR DISEASE, OTHER PARALYTIC SYNDROME AFFECTING UNSPECIFIED SIDE
438.51	LT EF OTH PARAL DOM SIDE	LATE EFFECTS OF CEREBROVASCULAR DISEASE, OTHER PARALYTIC SYNDROME AFFECTING DOMINANT SIDE
438.52	LT EF OTH PARALS NON-DOM	LATE EFFECTS OF CEREBROVASCULAR DISEASE, OTHER PARALYTIC SYNDROME AFFECTING NONDOMINANT SIDE
438.53	LT EF OTH PARALS-BILAT	LATE EFFECTS OF CEREBROVASCULAR DISEASE, OTHER PARALYTIC SYNDROME, BILATERAL
438.6	ALTERATION OF SENSATIONS	LATE EFFECTS OF CEREBROVASCULAR DISEASE, ALTERATIONS OF SENSATIONS
438.7	DISTURBANCES OF VISION	LATE EFFECTS OF CEREBROVASCULAR DISEASE, DISTURBANCES OF VISION
438.8	OTHER LATE EFFECT OF CERBROV	OTHER LATE EFFECT OF CEREBROVASCULAR DISEASE
438.81	LATE EFF CV DIS-APRAXIA	OTHER LATE EFFECTS OF CEREBROVASCULAR DISEASE, APRAXIA
438.82	LATE EF CV DIS DYSPHAGIA	OTHER LATE EFFECTS OF CEREBROVASCULAR DISEASE, DYSPHAGIA
438.83	FACIAL WEAKNESS	OTHER LATE EFFECTS OF CEREBROVASCULAR DISEASE, FACIAL WEAKNESS
438.84	ATAXIA	OTHER LATE EFFECTS OF CEREBROVASCULAR DISEASE, ATAXIA
438.85	VERTIGO	OTHER LATE EFFECTS OF CEREBROVASCULAR DISEASE, VERTIGO
438.89	LATE EFFECT CV DIS NEC	OTHER LATE EFFECTS OF CEREBROVASCULAR DISEASE
438.9	LATE EFFECT CV DIS NOS	UNSPECIFIED LATE EFFECTS OF CEREBROVASCULAR DISEASE
439.9
G45.0	VERTEBRO-BASILAR ARTERY SYNDROME	VERTEBRO-BASILAR ARTERY SYNDROME
G45.1	CAROTID ARTERY SYNDROME (HEMISPHERIC)	CAROTID ARTERY SYNDROME (HEMISPHERIC)
G45.2	MULTIPLE AND BILATERAL PRECEREBRAL ARTERY SYNDROMES	MULTIPLE AND BILATERAL PRECEREBRAL ARTERY SYNDROMES
G45.8	OTH TRANSIENT CEREBRAL ISCHEMIC ATTACKS AND RELATED SYND	OTHER TRANSIENT CEREBRAL ISCHEMIC ATTACKS AND RELATED SYNDROMES
G45.9	TRANSIENT CEREBRAL ISCHEMIC ATTACK, UNSPECIFIED	TRANSIENT CEREBRAL ISCHEMIC ATTACK, UNSPECIFIED
G46.0	MIDDLE CEREBRAL ARTERY SYNDROME	MIDDLE CEREBRAL ARTERY SYNDROME
G46.1	ANTERIOR CEREBRAL ARTERY SYNDROME	ANTERIOR CEREBRAL ARTERY SYNDROME
G46.2	POSTERIOR CEREBRAL ARTERY SYNDROME	POSTERIOR CEREBRAL ARTERY SYNDROME
I63.00	CEREBRAL INFARCTION DUE TO THOMBOS UNSP PRECEREBRAL ARTERY	CEREBRAL INFARCTION DUE TO THROMBOSIS OF UNSPECIFIED PRECEREBRAL ARTERY
I63.011	CEREBRAL INFARCTION DUE TO THROMBOSIS OF R VERTEB ART	CEREBRAL INFARCTION DUE TO THROMBOSIS OF RIGHT VERTEBRAL ARTERY
I63.012	CEREBRAL INFARCTION DUE TO THROMBOSIS OF L VERTEB ART	CEREBRAL INFARCTION DUE TO THROMBOSIS OF LEFT VERTEBRAL ARTERY
I63.019	CEREBRAL INFARCTION DUE TO THOMBOS UNSP VERTEBRAL ARTERY	CEREBRAL INFARCTION DUE TO THROMBOSIS OF UNSPECIFIED VERTEBRAL ARTERY
I63.02	CEREBRAL INFARCTION DUE TO THROMBOSIS OF BASILAR ARTERY	CEREBRAL INFARCTION DUE TO THROMBOSIS OF BASILAR ARTERY
I63.031	CEREBRAL INFRC DUE TO THROMBOSIS OF RIGHT CAROTID ARTERY	CEREBRAL INFARCTION DUE TO THROMBOSIS OF RIGHT CAROTID ARTERY
I63.032	CEREBRAL INFARCTION DUE TO THROMBOSIS OF LEFT CAROTID ARTERY	CEREBRAL INFARCTION DUE TO THROMBOSIS OF LEFT CAROTID ARTERY
I63.039	CEREBRAL INFARCTION DUE TO THROMBOSIS OF UNSP CAROTID ARTERY	CEREBRAL INFARCTION DUE TO THROMBOSIS OF UNSPECIFIED CAROTID ARTERY
I63.09	CEREBRAL INFARCTION DUE TO THROMBOSIS OF PRECEREBRAL ARTERY	CEREBRAL INFARCTION DUE TO THROMBOSIS OF OTHER PRECEREBRAL ARTERY
I63.10	CEREBRAL INFARCTION DUE TO EMBOLISM OF UNSP PRECERB ARTERY	CEREBRAL INFARCTION DUE TO EMBOLISM OF UNSPECIFIED PRECEREBRAL ARTERY
I63.111	CEREBRAL INFARCTION DUE TO EMBOLISM OF R VERTEB ART	CEREBRAL INFARCTION DUE TO EMBOLISM OF RIGHT VERTEBRAL ARTERY
I63.112	CEREBRAL INFARCTION DUE TO EMBOLISM OF LEFT VERTEBRAL ARTERY	CEREBRAL INFARCTION DUE TO EMBOLISM OF LEFT VERTEBRAL ARTERY
I63.119	CEREBRAL INFARCTION DUE TO EMBOLISM OF UNSP VERTEBRAL ARTERY	CEREBRAL INFARCTION DUE TO EMBOLISM OF UNSPECIFIED VERTEBRAL ARTERY
I63.12	CEREBRAL INFARCTION DUE TO EMBOLISM OF BASILAR ARTERY	CEREBRAL INFARCTION DUE TO EMBOLISM OF BASILAR ARTERY
I63.131	CEREBRAL INFARCTION DUE TO EMBOLISM OF RIGHT CAROTID ARTERY	CEREBRAL INFARCTION DUE TO EMBOLISM OF RIGHT CAROTID ARTERY
I63.132	CEREBRAL INFARCTION DUE TO EMBOLISM OF LEFT CAROTID ARTERY	CEREBRAL INFARCTION DUE TO EMBOLISM OF LEFT CAROTID ARTERY
I63.139	CEREBRAL INFARCTION DUE TO EMBOLISM OF UNSP CAROTID ARTERY	CEREBRAL INFARCTION DUE TO EMBOLISM OF UNSPECIFIED CAROTID ARTERY
I63.19	CEREBRAL INFARCTION DUE TO EMBOLISM OF PRECEREBRAL ARTERY	CEREBRAL INFARCTION DUE TO EMBOLISM OF OTHER PRECEREBRAL ARTERY
I63.20	CEREB INFRC DUE TO UNSP OCCLS OR STENOS OF UNSP PRECERB ART	CEREBRAL INFARCTION DUE TO UNSPECIFIED OCCLUSION OR STENOSIS OF UNSPECIFIED PRECEREBRAL ARTERIES
I63.211	CEREBRAL INFRC DUE TO UNSP OCCLS OR STENOSIS OF R VERTEB ART	CEREBRAL INFARCTION DUE TO UNSPECIFIED OCCLUSION OR STENOSIS OF RIGHT VERTEBRAL ARTERY
I63.212	CEREBRAL INFRC DUE TO UNSP OCCLS OR STENOSIS OF L VERTEB ART	CEREBRAL INFARCTION DUE TO UNSPECIFIED OCCLUSION OR STENOSIS OF LEFT VERTEBRAL ARTERY
I63.219	CEREB INFRC DUE TO UNSP OCCLS OR STENOSIS OF UNSP VERTEB ART	CEREBRAL INFARCTION DUE TO UNSPECIFIED OCCLUSION OR STENOSIS OF UNSPECIFIED VERTEBRAL ARTERIES
I63.22	CEREB INFRC DUE TO UNSP OCCLS OR STENOSIS OF BASILAR ARTERY	CEREBRAL INFARCTION DUE TO UNSPECIFIED OCCLUSION OR STENOSIS OF BASILAR ARTERY
I63.231	CEREB INFRC DUE TO UNSP OCCLS OR STENOS OF RIGHT CAROTID ART	CEREBRAL INFARCTION DUE TO UNSPECIFIED OCCLUSION OR STENOSIS OF RIGHT CAROTID ARTERIES
I63.232	CEREB INFRC DUE TO UNSP OCCLS OR STENOS OF LEFT CAROTID ART	CEREBRAL INFARCTION DUE TO UNSPECIFIED OCCLUSION OR STENOSIS OF LEFT CAROTID ARTERIES
I63.239	CEREB INFRC DUE TO UNSP OCCLS OR STENOS OF UNSP CAROTID ART	CEREBRAL INFARCTION DUE TO UNSPECIFIED OCCLUSION OR STENOSIS OF UNSPECIFIED CAROTID ARTERIES
I63.29	CEREBRAL INFRC DUE TO UNSP OCCLS OR STENOSIS OF PRECERB ART	CEREBRAL INFARCTION DUE TO UNSPECIFIED OCCLUSION OR STENOSIS OF OTHER PRECEREBRAL ARTERIES
I63.30	CEREBRAL INFARCTION DUE TO THOMBOS UNSP CEREBRAL ARTERY	CEREBRAL INFARCTION DUE TO THROMBOSIS OF UNSPECIFIED CEREBRAL ARTERY
I63.311	CEREB INFRC DUE TO THOMBOS OF RIGHT MIDDLE CEREBRAL ARTERY	CEREBRAL INFARCTION DUE TO THROMBOSIS OF RIGHT MIDDLE CEREBRAL ARTERY
I63.312	CEREBRAL INFRC DUE TO THOMBOS OF LEFT MIDDLE CEREBRAL ARTERY	CEREBRAL INFARCTION DUE TO THROMBOSIS OF LEFT MIDDLE CEREBRAL ARTERY
I63.319	CEREBRAL INFRC DUE TO THOMBOS UNSP MIDDLE CEREBRAL ARTERY	CEREBRAL INFARCTION DUE TO THROMBOSIS OF UNSPECIFIED MIDDLE CEREBRAL ARTERY
I63.321	CEREBRAL INFRC DUE TO THOMBOS OF RIGHT ANT CEREBRAL ARTERY	CEREBRAL INFARCTION DUE TO THROMBOSIS OF RIGHT ANTERIOR CEREBRAL ARTERY
I63.322	CEREBRAL INFRC DUE TO THOMBOS OF LEFT ANT CEREBRAL ARTERY	CEREBRAL INFARCTION DUE TO THROMBOSIS OF LEFT ANTERIOR CEREBRAL ARTERY
I63.329	CEREBRAL INFRC DUE TO THOMBOS UNSP ANTERIOR CEREBRAL ARTERY	CEREBRAL INFARCTION DUE TO THROMBOSIS OF UNSPECIFIED ANTERIOR CEREBRAL ARTERY
I63.331	CEREBRAL INFRC DUE TO THOMBOS OF RIGHT POST CEREBRAL ARTERY	CEREBRAL INFARCTION DUE TO THROMBOSIS OF RIGHT POSTERIOR CEREBRAL ARTERY
I63.332	CEREBRAL INFRC DUE TO THOMBOS OF LEFT POST CEREBRAL ARTERY	CEREBRAL INFARCTION DUE TO THROMBOSIS OF LEFT POSTERIOR CEREBRAL ARTERY
I63.339	CEREBRAL INFRC DUE TO THOMBOS UNSP POSTERIOR CEREBRAL ARTERY	CEREBRAL INFARCTION DUE TO THROMBOSIS OF UNSPECIFIED POSTERIOR CEREBRAL ARTERY
I63.341	CEREBRAL INFRC DUE TO THROMBOSIS OF RIGHT CEREBLR ARTERY	CEREBRAL INFARCTION DUE TO THROMBOSIS OF RIGHT CEREBELLAR ARTERY
I63.342	CEREBRAL INFARCTION DUE TO THROMBOSIS OF LEFT CEREBLR ARTERY	CEREBRAL INFARCTION DUE TO THROMBOSIS OF LEFT CEREBELLAR ARTERY
I63.349	CEREBRAL INFARCTION DUE TO THOMBOS UNSP CEREBELLAR ARTERY	CEREBRAL INFARCTION DUE TO THROMBOSIS OF UNSPECIFIED CEREBELLAR ARTERY
I63.39	CEREBRAL INFARCTION DUE TO THROMBOSIS OF OTH CEREBRAL ARTERY	CEREBRAL INFARCTION DUE TO THROMBOSIS OF OTHER CEREBRAL ARTERY
I63.40	CEREBRAL INFARCTION DUE TO EMBOLISM OF UNSP CEREBRAL ARTERY	CEREBRAL INFARCTION DUE TO EMBOLISM OF UNSPECIFIED CEREBRAL ARTERY
I63.411	CEREB INFRC DUE TO EMBOLISM OF RIGHT MIDDLE CEREBRAL ARTERY	CEREBRAL INFARCTION DUE TO EMBOLISM OF RIGHT MIDDLE CEREBRAL ARTERY
I63.412	CEREB INFRC DUE TO EMBOLISM OF LEFT MIDDLE CEREBRAL ARTERY	CEREBRAL INFARCTION DUE TO EMBOLISM OF LEFT MIDDLE CEREBRAL ARTERY
I63.419	CEREB INFRC DUE TO EMBOLISM OF UNSP MIDDLE CEREBRAL ARTERY	CEREBRAL INFARCTION DUE TO EMBOLISM OF UNSPECIFIED MIDDLE CEREBRAL ARTERY
I63.421	CEREBRAL INFRC DUE TO EMBOLISM OF RIGHT ANT CEREBRAL ARTERY	CEREBRAL INFARCTION DUE TO EMBOLISM OF RIGHT ANTERIOR CEREBRAL ARTERY
I63.422	CEREBRAL INFRC DUE TO EMBOLISM OF LEFT ANT CEREBRAL ARTERY	CEREBRAL INFARCTION DUE TO EMBOLISM OF LEFT ANTERIOR CEREBRAL ARTERY
I63.429	CEREBRAL INFRC DUE TO EMBOLISM OF UNSP ANT CEREBRAL ARTERY	CEREBRAL INFARCTION DUE TO EMBOLISM OF UNSPECIFIED ANTERIOR CEREBRAL ARTERY
I63.431	CEREBRAL INFRC DUE TO EMBOLISM OF RIGHT POST CEREBRAL ARTERY	CEREBRAL INFARCTION DUE TO EMBOLISM OF RIGHT POSTERIOR CEREBRAL ARTERY
I63.432	CEREBRAL INFRC DUE TO EMBOLISM OF LEFT POST CEREBRAL ARTERY	CEREBRAL INFARCTION DUE TO EMBOLISM OF LEFT POSTERIOR CEREBRAL ARTERY
I63.439	CEREBRAL INFRC DUE TO EMBOLISM OF UNSP POST CEREBRAL ARTERY	CEREBRAL INFARCTION DUE TO EMBOLISM OF UNSPECIFIED POSTERIOR CEREBRAL ARTERY
I63.441	CEREBRAL INFARCTION DUE TO EMBOLISM OF RIGHT CEREBLR ARTERY	CEREBRAL INFARCTION DUE TO EMBOLISM OF RIGHT CEREBELLAR ARTERY
I63.442	CEREBRAL INFARCTION DUE TO EMBOLISM OF LEFT CEREBLR ARTERY	CEREBRAL INFARCTION DUE TO EMBOLISM OF LEFT CEREBELLAR ARTERY
I63.449	CEREBRAL INFARCTION DUE TO EMBOLISM OF UNSP CEREBLR ARTERY	CEREBRAL INFARCTION DUE TO EMBOLISM OF UNSPECIFIED CEREBELLAR ARTERY
I63.49	CEREBRAL INFARCTION DUE TO EMBOLISM OF OTHER CEREBRAL ARTERY	CEREBRAL INFARCTION DUE TO EMBOLISM OF OTHER CEREBRAL ARTERY
I63.50	CEREB INFRC DUE TO UNSP OCCLS OR STENOS OF UNSP CEREB ARTERY	CEREBRAL INFARCTION DUE TO UNSPECIFIED OCCLUSION OR STENOSIS OF UNSPECIFIED CEREBRAL ARTERY
I63.511	CEREB INFRC D/T UNSP OCCLS OR STENOS OF RIGHT MID CEREB ART	CEREBRAL INFARCTION DUE TO UNSPECIFIED OCCLUSION OR STENOSIS OF RIGHT MIDDLE CEREBRAL ARTERY
I63.512	CEREB INFRC D/T UNSP OCCLS OR STENOS OF LEFT MID CEREB ART	CEREBRAL INFARCTION DUE TO UNSPECIFIED OCCLUSION OR STENOSIS OF LEFT MIDDLE CEREBRAL ARTERY
I63.519	CEREB INFRC D/T UNSP OCCLS OR STENOS OF UNSP MID CEREB ART	CEREBRAL INFARCTION DUE TO UNSPECIFIED OCCLUSION OR STENOSIS OF UNSPECIFIED MIDDLE CEREBRAL ARTERY
I63.521	CEREB INFRC D/T UNSP OCCLS OR STENOS OF RIGHT ANT CEREB ART	CEREBRAL INFARCTION DUE TO UNSPECIFIED OCCLUSION OR STENOSIS OF RIGHT ANTERIOR CEREBRAL ARTERY
I63.522	CEREB INFRC D/T UNSP OCCLS OR STENOS OF LEFT ANT CEREB ART	CEREBRAL INFARCTION DUE TO UNSPECIFIED OCCLUSION OR STENOSIS OF LEFT ANTERIOR CEREBRAL ARTERY
I63.529	CEREB INFRC D/T UNSP OCCLS OR STENOS OF UNSP ANT CEREB ART	CEREBRAL INFARCTION DUE TO UNSPECIFIED OCCLUSION OR STENOSIS OF UNSPECIFIED ANTERIOR CEREBRAL ARTERY
I63.531	CEREB INFRC D/T UNSP OCCLS OR STENOS OF RIGHT POST CEREB ART	CEREBRAL INFARCTION DUE TO UNSPECIFIED OCCLUSION OR STENOSIS OF RIGHT POSTERIOR CEREBRAL ARTERY
I63.532	CEREB INFRC D/T UNSP OCCLS OR STENOS OF LEFT POST CEREB ART	CEREBRAL INFARCTION DUE TO UNSPECIFIED OCCLUSION OR STENOSIS OF LEFT POSTERIOR CEREBRAL ARTERY
I63.539	CEREB INFRC D/T UNSP OCCLS OR STENOS OF UNSP POST CEREB ART	CEREBRAL INFARCTION DUE TO UNSPECIFIED OCCLUSION OR STENOSIS OF UNSPECIFIED POSTERIOR CEREBRAL ARTERY
I63.541	CEREB INFRC DUE TO UNSP OCCLS OR STENOS OF RIGHT CEREBLR ART	CEREBRAL INFARCTION DUE TO UNSPECIFIED OCCLUSION OR STENOSIS OF RIGHT CEREBELLAR ARTERY
I63.542	CEREB INFRC DUE TO UNSP OCCLS OR STENOS OF LEFT CEREBLR ART	CEREBRAL INFARCTION DUE TO UNSPECIFIED OCCLUSION OR STENOSIS OF LEFT CEREBELLAR ARTERY
I63.549	CEREB INFRC DUE TO UNSP OCCLS OR STENOS OF UNSP CEREBLR ART	CEREBRAL INFARCTION DUE TO UNSPECIFIED OCCLUSION OR STENOSIS OF UNSPECIFIED CEREBELLAR ARTERY
I63.59	CEREB INFRC DUE TO UNSP OCCLS OR STENOSIS OF CEREBRAL ARTERY	CEREBRAL INFARCTION DUE TO UNSPECIFIED OCCLUSION OR STENOSIS OF OTHER CEREBRAL ARTERY
I63.6	CEREBRAL INFRC DUE TO CEREBRAL VENOUS THOMBOS, NONPYOGENIC	CEREBRAL INFARCTION DUE TO CEREBRAL VENOUS THROMBOSIS, NONPYOGENIC
I63.8	OTHER CEREBRAL INFARCTION	OTHER CEREBRAL INFARCTION
I63.9	CEREBRAL INFARCTION, UNSPECIFIED	CEREBRAL INFARCTION, UNSPECIFIED
I66.01	OCCLUSION AND STENOSIS OF RIGHT MIDDLE CEREBRAL ARTERY	OCCLUSION AND STENOSIS OF RIGHT MIDDLE CEREBRAL ARTERY
I66.02	OCCLUSION AND STENOSIS OF LEFT MIDDLE CEREBRAL ARTERY	OCCLUSION AND STENOSIS OF LEFT MIDDLE CEREBRAL ARTERY
I66.03	OCCLUSION AND STENOSIS OF BILATERAL MIDDLE CEREBRAL ARTERIES	OCCLUSION AND STENOSIS OF BILATERAL MIDDLE CEREBRAL ARTERIES
I66.09	OCCLUSION AND STENOSIS OF UNSPECIFIED MIDDLE CEREBRAL ARTERY	OCCLUSION AND STENOSIS OF UNSPECIFIED MIDDLE CEREBRAL ARTERY
I66.11	OCCLUSION AND STENOSIS OF RIGHT ANTERIOR CEREBRAL ARTERY	OCCLUSION AND STENOSIS OF RIGHT ANTERIOR CEREBRAL ARTERY
I66.12	OCCLUSION AND STENOSIS OF LEFT ANTERIOR CEREBRAL ARTERY	OCCLUSION AND STENOSIS OF LEFT ANTERIOR CEREBRAL ARTERY
I66.13	OCCLUSION AND STENOSIS OF BI ANTERIOR CEREBRAL ARTERIES	OCCLUSION AND STENOSIS OF BILATERAL ANTERIOR CEREBRAL ARTERIES
I66.19	OCCLUSION AND STENOSIS OF UNSP ANTERIOR CEREBRAL ARTERY	OCCLUSION AND STENOSIS OF UNSPECIFIED ANTERIOR CEREBRAL ARTERY
I66.21	OCCLUSION AND STENOSIS OF RIGHT POSTERIOR CEREBRAL ARTERY	OCCLUSION AND STENOSIS OF RIGHT POSTERIOR CEREBRAL ARTERY
I66.22	OCCLUSION AND STENOSIS OF LEFT POSTERIOR CEREBRAL ARTERY	OCCLUSION AND STENOSIS OF LEFT POSTERIOR CEREBRAL ARTERY
I66.23	OCCLUSION AND STENOSIS OF BI POSTERIOR CEREBRAL ARTERIES	OCCLUSION AND STENOSIS OF BILATERAL POSTERIOR CEREBRAL ARTERIES
I66.29	OCCLUSION AND STENOSIS OF UNSP POSTERIOR CEREBRAL ARTERY	OCCLUSION AND STENOSIS OF UNSPECIFIED POSTERIOR CEREBRAL ARTERY
I66.3	OCCLUSION AND STENOSIS OF CEREBELLAR ARTERIES	OCCLUSION AND STENOSIS OF CEREBELLAR ARTERIES
I66.8	OCCLUSION AND STENOSIS OF OTHER CEREBRAL ARTERIES	OCCLUSION AND STENOSIS OF OTHER CEREBRAL ARTERIES
I66.9	OCCLUSION AND STENOSIS OF UNSPECIFIED CEREBRAL ARTERY	OCCLUSION AND STENOSIS OF UNSPECIFIED CEREBRAL ARTERY
I67.2	CEREBRAL ATHEROSCLEROSIS	CEREBRAL ATHEROSCLEROSIS
I67.81	ACUTE CEREBROVASCULAR INSUFFICIENCY	ACUTE CEREBROVASCULAR INSUFFICIENCY
I67.82	CEREBRAL ISCHEMIA	CEREBRAL ISCHEMIA
I67.841	REVERSIBLE CEREBROVASCULAR VASOCONSTRICTION SYNDROME	REVERSIBLE CEREBROVASCULAR VASOCONSTRICTION SYNDROME
I67.848	OTHER CEREBROVASCULAR VASOSPASM AND VASOCONSTRICTION	OTHER CEREBROVASCULAR VASOSPASM AND VASOCONSTRICTION
I67.89	OTHER CEREBROVASCULAR DISEASE	OTHER CEREBROVASCULAR DISEASE
I69.00	UNSPECIFIED SEQUELAE OF NONTRAUMATIC SUBARACHNOID HEMORRHAGE	UNSPECIFIED SEQUELAE OF NONTRAUMATIC SUBARACHNOID HEMORRHAGE
I69.020	APHASIA FOLLOWING NONTRAUMATIC SUBARACHNOID HEMORRHAGE	APHASIA FOLLOWING NONTRAUMATIC SUBARACHNOID HEMORRHAGE
I69.021	DYSPHASIA FOLLOWING NONTRAUMATIC SUBARACHNOID HEMORRHAGE	DYSPHASIA FOLLOWING NONTRAUMATIC SUBARACHNOID HEMORRHAGE
I69.028	OTH SPEECH/LANG DEFICITS FOLLOWING NTRM SUBARACH HEMORRHAGE	OTHER SPEECH AND LANGUAGE DEFICITS FOLLOWING NONTRAUMATIC SUBARACHNOID HEMORRHAGE
I69.031	MONOPLG UPR LMB FOL NTRM SUBARACH HEMOR AFF RIGHT DOM SIDE	MONOPLEGIA OF UPPER LIMB FOLLOWING NONTRAUMATIC SUBARACHNOID HEMORRHAGE AFFECTING RIGHT DOMINANT SIDE
I69.032	MONOPLG UPR LMB FOL NTRM SUBARACH HEMOR AFF LEFT DOM SIDE	MONOPLEGIA OF UPPER LIMB FOLLOWING NONTRAUMATIC SUBARACHNOID HEMORRHAGE AFFECTING LEFT DOMINANT SIDE
I69.033	MONOPLG UPR LMB FOL NTRM SUBARACH HEMOR AFF R NONDOM SIDE	MONOPLEGIA OF UPPER LIMB FOLLOWING NONTRAUMATIC SUBARACHNOID HEMORRHAGE AFFECTING RIGHT NON-DOMINANT SIDE
I69.034	MONOPLG UPR LMB FOL NTRM SUBARACH HEMOR AFF LEFT NONDOM SIDE	MONOPLEGIA OF UPPER LIMB FOLLOWING NONTRAUMATIC SUBARACHNOID HEMORRHAGE AFFECTING LEFT NON-DOMINANT SIDE
I69.039	MONOPLG UPR LMB FOLLOWING NTRM SUBARACH HEMOR AFF UNSP SIDE	MONOPLEGIA OF UPPER LIMB FOLLOWING NONTRAUMATIC SUBARACHNOID HEMORRHAGE AFFECTING UNSPECIFIED SIDE
I69.041	MONOPLG LOW LMB FOL NTRM SUBARACH HEMOR AFF RIGHT DOM SIDE	MONOPLEGIA OF LOWER LIMB FOLLOWING NONTRAUMATIC SUBARACHNOID HEMORRHAGE AFFECTING RIGHT DOMINANT SIDE
I69.042	MONOPLG LOW LMB FOL NTRM SUBARACH HEMOR AFF LEFT DOM SIDE	MONOPLEGIA OF LOWER LIMB FOLLOWING NONTRAUMATIC SUBARACHNOID HEMORRHAGE AFFECTING LEFT DOMINANT SIDE
I69.043	MONOPLG LOW LMB FOL NTRM SUBARACH HEMOR AFF R NONDOM SIDE	MONOPLEGIA OF LOWER LIMB FOLLOWING NONTRAUMATIC SUBARACHNOID HEMORRHAGE AFFECTING RIGHT NON-DOMINANT SIDE
I69.044	MONOPLG LOW LMB FOL NTRM SUBARACH HEMOR AFF LEFT NONDOM SIDE	MONOPLEGIA OF LOWER LIMB FOLLOWING NONTRAUMATIC SUBARACHNOID HEMORRHAGE AFFECTING LEFT NON-DOMINANT SIDE
I69.049	MONOPLG LOW LMB FOLLOWING NTRM SUBARACH HEMOR AFF UNSP SIDE	MONOPLEGIA OF LOWER LIMB FOLLOWING NONTRAUMATIC SUBARACHNOID HEMORRHAGE AFFECTING UNSPECIFIED SIDE
I69.051	HEMIPLGA FOL NTRM SUBARACH HEMOR AFF RIGHT DOMINANT SIDE	HEMIPLEGIA AND HEMIPARESIS FOLLOWING NONTRAUMATIC SUBARACHNOID HEMORRHAGE AFFECTING RIGHT DOMINANT SIDE
I69.052	HEMIPLGA FOL NTRM SUBARACH HEMOR AFF LEFT DOMINANT SIDE	HEMIPLEGIA AND HEMIPARESIS FOLLOWING NONTRAUMATIC SUBARACHNOID HEMORRHAGE AFFECTING LEFT DOMINANT SIDE
I69.053	HEMIPLGA FOLLOWING NTRM SUBARACH HEMOR AFF RIGHT NONDOM SIDE	HEMIPLEGIA AND HEMIPARESIS FOLLOWING NONTRAUMATIC SUBARACHNOID HEMORRHAGE AFFECTING RIGHT NON-DOMINANT SIDE
I69.054	HEMIPLGA FOLLOWING NTRM SUBARACH HEMOR AFF LEFT NONDOM SIDE	HEMIPLEGIA AND HEMIPARESIS FOLLOWING NONTRAUMATIC SUBARACHNOID HEMORRHAGE AFFECTING LEFT NON-DOMINANT SIDE
I69.059	HEMIPLGA FOLLOWING NTRM SUBARACH HEMOR AFFECTING UNSP SIDE	HEMIPLEGIA AND HEMIPARESIS FOLLOWING NONTRAUMATIC SUBARACHNOID HEMORRHAGE AFFECTING UNSPECIFIED SIDE
I69.061	OTH PARLYT SYND FOL NTRM SUBARACH HEMOR AFF RIGHT DOM SIDE	OTHER PARALYTIC SYNDROME FOLLOWING NONTRAUMATIC SUBARACHNOID HEMORRHAGE AFFECTING RIGHT DOMINANT SIDE
I69.062	OTH PARLYT SYND FOL NTRM SUBARACH HEMOR AFF LEFT DOM SIDE	OTHER PARALYTIC SYNDROME FOLLOWING NONTRAUMATIC SUBARACHNOID HEMORRHAGE AFFECTING LEFT DOMINANT SIDE
I69.063	OTH PARLYT SYND FOL NTRM SUBARACH HEMOR AFF R NONDOM SIDE	OTHER PARALYTIC SYNDROME FOLLOWING NONTRAUMATIC SUBARACHNOID HEMORRHAGE AFFECTING RIGHT NON-DOMINANT SIDE
I69.064	OTH PARLYT SYND FOL NTRM SUBARACH HEMOR AFF LEFT NONDOM SIDE	OTHER PARALYTIC SYNDROME FOLLOWING NONTRAUMATIC SUBARACHNOID HEMORRHAGE AFFECTING LEFT NON-DOMINANT SIDE
I69.065	OTH PARALYTIC SYNDROME FOLLOWING NTRM SUBARACH HEMOR, BI	OTHER PARALYTIC SYNDROME FOLLOWING NONTRAUMATIC SUBARACHNOID HEMORRHAGE, BILATERAL
I69.069	OTH PARALYTIC SYNDROME FOL NTRM SUBARACH HEMOR AFF UNSP SIDE	OTHER PARALYTIC SYNDROME FOLLOWING NONTRAUMATIC SUBARACHNOID HEMORRHAGE AFFECTING UNSPECIFIED SIDE
I69.090	APRAXIA FOLLOWING NONTRAUMATIC SUBARACHNOID HEMORRHAGE	APRAXIA FOLLOWING NONTRAUMATIC SUBARACHNOID HEMORRHAGE
I69.091	DYSPHAGIA FOLLOWING NONTRAUMATIC SUBARACHNOID HEMORRHAGE	DYSPHAGIA FOLLOWING NONTRAUMATIC SUBARACHNOID HEMORRHAGE
I69.092	FACIAL WEAKNESS FOLLOWING NTRM SUBARACHNOID HEMORRHAGE	FACIAL WEAKNESS FOLLOWING NONTRAUMATIC SUBARACHNOID HEMORRHAGE
I69.093	ATAXIA FOLLOWING NONTRAUMATIC SUBARACHNOID HEMORRHAGE	ATAXIA FOLLOWING NONTRAUMATIC SUBARACHNOID HEMORRHAGE
I69.098	OTH SEQUELAE FOLLOWING NONTRAUMATIC SUBARACHNOID HEMORRHAGE	OTHER SEQUELAE FOLLOWING NONTRAUMATIC SUBARACHNOID HEMORRHAGE
I69.10	UNSP SEQUELAE OF NONTRAUMATIC INTRACEREBRAL HEMORRHAGE	UNSPECIFIED SEQUELAE OF NONTRAUMATIC INTRACEREBRAL HEMORRHAGE
I69.120	APHASIA FOLLOWING NONTRAUMATIC INTRACEREBRAL HEMORRHAGE	APHASIA FOLLOWING NONTRAUMATIC INTRACEREBRAL HEMORRHAGE
I69.121	DYSPHASIA FOLLOWING NONTRAUMATIC INTRACEREBRAL HEMORRHAGE	DYSPHASIA FOLLOWING NONTRAUMATIC INTRACEREBRAL HEMORRHAGE
I69.128	OTH SPEECH/LANG DEFICITS FOLLOWING NTRM INTCRBL HEMORRHAGE	OTHER SPEECH AND LANGUAGE DEFICITS FOLLOWING NONTRAUMATIC INTRACEREBRAL HEMORRHAGE
I69.131	MONOPLG UPR LMB FOL NTRM INTCRBL HEMOR AFF RIGHT DOM SIDE	MONOPLEGIA OF UPPER LIMB FOLLOWING NONTRAUMATIC INTRACEREBRAL HEMORRHAGE AFFECTING RIGHT DOMINANT SIDE
I69.132	MONOPLG UPR LMB FOL NTRM INTCRBL HEMOR AFF LEFT DOM SIDE	MONOPLEGIA OF UPPER LIMB FOLLOWING NONTRAUMATIC INTRACEREBRAL HEMORRHAGE AFFECTING LEFT DOMINANT SIDE
I69.133	MONOPLG UPR LMB FOL NTRM INTCRBL HEMOR AFF RIGHT NONDOM SIDE	MONOPLEGIA OF UPPER LIMB FOLLOWING NONTRAUMATIC INTRACEREBRAL HEMORRHAGE AFFECTING RIGHT NON-DOMINANT SIDE
I69.134	MONOPLG UPR LMB FOL NTRM INTCRBL HEMOR AFF LEFT NONDOM SIDE	MONOPLEGIA OF UPPER LIMB FOLLOWING NONTRAUMATIC INTRACEREBRAL HEMORRHAGE AFFECTING LEFT NON-DOMINANT SIDE
I69.139	MONOPLG UPR LMB FOLLOWING NTRM INTCRBL HEMOR AFF UNSP SIDE	MONOPLEGIA OF UPPER LIMB FOLLOWING NONTRAUMATIC INTRACEREBRAL HEMORRHAGE AFFECTING UNSPECIFIED SIDE
I69.141	MONOPLG LOW LMB FOL NTRM INTCRBL HEMOR AFF RIGHT DOM SIDE	MONOPLEGIA OF LOWER LIMB FOLLOWING NONTRAUMATIC INTRACEREBRAL HEMORRHAGE AFFECTING RIGHT DOMINANT SIDE
I69.142	MONOPLG LOW LMB FOL NTRM INTCRBL HEMOR AFF LEFT DOM SIDE	MONOPLEGIA OF LOWER LIMB FOLLOWING NONTRAUMATIC INTRACEREBRAL HEMORRHAGE AFFECTING LEFT DOMINANT SIDE
I69.143	MONOPLG LOW LMB FOL NTRM INTCRBL HEMOR AFF RIGHT NONDOM SIDE	MONOPLEGIA OF LOWER LIMB FOLLOWING NONTRAUMATIC INTRACEREBRAL HEMORRHAGE AFFECTING RIGHT NON-DOMINANT SIDE
I69.144	MONOPLG LOW LMB FOL NTRM INTCRBL HEMOR AFF LEFT NONDOM SIDE	MONOPLEGIA OF LOWER LIMB FOLLOWING NONTRAUMATIC INTRACEREBRAL HEMORRHAGE AFFECTING LEFT NON-DOMINANT SIDE
I69.149	MONOPLG LOW LMB FOLLOWING NTRM INTCRBL HEMOR AFF UNSP SIDE	MONOPLEGIA OF LOWER LIMB FOLLOWING NONTRAUMATIC INTRACEREBRAL HEMORRHAGE AFFECTING UNSPECIFIED SIDE
I69.151	HEMIPLGA FOL NTRM INTCRBL HEMOR AFF RIGHT DOMINANT SIDE	HEMIPLEGIA AND HEMIPARESIS FOLLOWING NONTRAUMATIC INTRACEREBRAL HEMORRHAGE AFFECTING RIGHT DOMINANT SIDE
I69.152	HEMIPLGA FOLLOWING NTRM INTCRBL HEMOR AFF LEFT DOMINANT SIDE	HEMIPLEGIA AND HEMIPARESIS FOLLOWING NONTRAUMATIC INTRACEREBRAL HEMORRHAGE AFFECTING LEFT DOMINANT SIDE
I69.153	HEMIPLGA FOLLOWING NTRM INTCRBL HEMOR AFF RIGHT NONDOM SIDE	HEMIPLEGIA AND HEMIPARESIS FOLLOWING NONTRAUMATIC INTRACEREBRAL HEMORRHAGE AFFECTING RIGHT NON-DOMINANT SIDE
I69.154	HEMIPLGA FOLLOWING NTRM INTCRBL HEMOR AFF LEFT NONDOM SIDE	HEMIPLEGIA AND HEMIPARESIS FOLLOWING NONTRAUMATIC INTRACEREBRAL HEMORRHAGE AFFECTING LEFT NON-DOMINANT SIDE
I69.159	HEMIPLGA FOLLOWING NTRM INTCRBL HEMOR AFFECTING UNSP SIDE	HEMIPLEGIA AND HEMIPARESIS FOLLOWING NONTRAUMATIC INTRACEREBRAL HEMORRHAGE AFFECTING UNSPECIFIED SIDE
I69.161	OTH PARLYT SYND FOL NTRM INTCRBL HEMOR AFF RIGHT DOM SIDE	OTHER PARALYTIC SYNDROME FOLLOWING NONTRAUMATIC INTRACEREBRAL HEMORRHAGE AFFECTING RIGHT DOMINANT SIDE
I69.162	OTH PARLYT SYNDROME FOL NTRM INTCRBL HEMOR AFF LEFT DOM SIDE	OTHER PARALYTIC SYNDROME FOLLOWING NONTRAUMATIC INTRACEREBRAL HEMORRHAGE AFFECTING LEFT DOMINANT SIDE
I69.163	OTH PARLYT SYND FOL NTRM INTCRBL HEMOR AFF RIGHT NONDOM SIDE	OTHER PARALYTIC SYNDROME FOLLOWING NONTRAUMATIC INTRACEREBRAL HEMORRHAGE AFFECTING RIGHT NON-DOMINANT SIDE
I69.164	OTH PARLYT SYND FOL NTRM INTCRBL HEMOR AFF LEFT NONDOM SIDE	OTHER PARALYTIC SYNDROME FOLLOWING NONTRAUMATIC INTRACEREBRAL HEMORRHAGE AFFECTING LEFT NON-DOMINANT SIDE
I69.165	OTH PARALYTIC SYNDROME FOLLOWING NTRM INTCRBL HEMOR, BI	OTHER PARALYTIC SYNDROME FOLLOWING NONTRAUMATIC INTRACEREBRAL HEMORRHAGE, BILATERAL
I69.169	OTH PARALYTIC SYNDROME FOL NTRM INTCRBL HEMOR AFF UNSP SIDE	OTHER PARALYTIC SYNDROME FOLLOWING NONTRAUMATIC INTRACEREBRAL HEMORRHAGE AFFECTING UNSPECIFIED SIDE
I69.190	APRAXIA FOLLOWING NONTRAUMATIC INTRACEREBRAL HEMORRHAGE	APRAXIA FOLLOWING NONTRAUMATIC INTRACEREBRAL HEMORRHAGE
I69.191	DYSPHAGIA FOLLOWING NONTRAUMATIC INTRACEREBRAL HEMORRHAGE	DYSPHAGIA FOLLOWING NONTRAUMATIC INTRACEREBRAL HEMORRHAGE
I69.192	FACIAL WEAKNESS FOLLOWING NONTRAUMATIC INTCRBL HEMORRHAGE	FACIAL WEAKNESS FOLLOWING NONTRAUMATIC INTRACEREBRAL HEMORRHAGE
I69.193	ATAXIA FOLLOWING NONTRAUMATIC INTRACEREBRAL HEMORRHAGE	ATAXIA FOLLOWING NONTRAUMATIC INTRACEREBRAL HEMORRHAGE
I69.198	OTHER SEQUELAE OF NONTRAUMATIC INTRACEREBRAL HEMORRHAGE	OTHER SEQUELAE OF NONTRAUMATIC INTRACEREBRAL HEMORRHAGE
I69.20	UNSP SEQUELAE OF OTHER NONTRAUMATIC INTRACRANIAL HEMORRHAGE	UNSPECIFIED SEQUELAE OF OTHER NONTRAUMATIC INTRACRANIAL HEMORRHAGE
I69.220	APHASIA FOLLOWING OTHER NONTRAUMATIC INTRACRANIAL HEMORRHAGE	APHASIA FOLLOWING OTHER NONTRAUMATIC INTRACRANIAL HEMORRHAGE
I69.221	DYSPHASIA FOLLOWING OTH NONTRAUMATIC INTRACRANIAL HEMORRHAGE	DYSPHASIA FOLLOWING OTHER NONTRAUMATIC INTRACRANIAL HEMORRHAGE
I69.228	OTH SPEECH/LANG DEFICITS FOLLOWING OTH NTRM INTCRN HEMOR	OTHER SPEECH AND LANGUAGE DEFICITS FOLLOWING OTHER NONTRAUMATIC INTRACRANIAL HEMORRHAGE
I69.231	MONOPLG UPR LMB FOL OTH NTRM INTCRN HEMOR AFF RIGHT DOM SIDE	MONOPLEGIA OF UPPER LIMB FOLLOWING OTHER NONTRAUMATIC INTRACRANIAL HEMORRHAGE AFFECTING RIGHT DOMINANT SIDE
I69.232	MONOPLG UPR LMB FOL OTH NTRM INTCRN HEMOR AFF LEFT DOM SIDE	MONOPLEGIA OF UPPER LIMB FOLLOWING OTHER NONTRAUMATIC INTRACRANIAL HEMORRHAGE AFFECTING LEFT DOMINANT SIDE
I69.233	MONOPLG UPR LMB FOL OTH NTRM INTCRN HEMOR AFF R NONDOM SIDE	MONOPLEGIA OF UPPER LIMB FOLLOWING OTHER NONTRAUMATIC INTRACRANIAL HEMORRHAGE AFFECTING RIGHT NON-DOMINANT SIDE
I69.234	MONOPLG UPR LMB FOL OTH NTRM INTCRN HEMOR AFF L NONDOM SIDE	MONOPLEGIA OF UPPER LIMB FOLLOWING OTHER NONTRAUMATIC INTRACRANIAL HEMORRHAGE AFFECTING LEFT NON-DOMINANT SIDE
I69.239	MONOPLG UPR LMB FOL OTH NTRM INTCRN HEMOR AFF UNSP SIDE	MONOPLEGIA OF UPPER LIMB FOLLOWING OTHER NONTRAUMATIC INTRACRANIAL HEMORRHAGE AFFECTING UNSPECIFIED SIDE
I69.241	MONOPLG LOW LMB FOL OTH NTRM INTCRN HEMOR AFF RIGHT DOM SIDE	MONOPLEGIA OF LOWER LIMB FOLLOWING OTHER NONTRAUMATIC INTRACRANIAL HEMORRHAGE AFFECTING RIGHT DOMINANT SIDE
I69.242	MONOPLG LOW LMB FOL OTH NTRM INTCRN HEMOR AFF LEFT DOM SIDE	MONOPLEGIA OF LOWER LIMB FOLLOWING OTHER NONTRAUMATIC INTRACRANIAL HEMORRHAGE AFFECTING LEFT DOMINANT SIDE
I69.243	MONOPLG LOW LMB FOL OTH NTRM INTCRN HEMOR AFF R NONDOM SIDE	MONOPLEGIA OF LOWER LIMB FOLLOWING OTHER NONTRAUMATIC INTRACRANIAL HEMORRHAGE AFFECTING RIGHT NON-DOMINANT SIDE
I69.244	MONOPLG LOW LMB FOL OTH NTRM INTCRN HEMOR AFF L NONDOM SIDE	MONOPLEGIA OF LOWER LIMB FOLLOWING OTHER NONTRAUMATIC INTRACRANIAL HEMORRHAGE AFFECTING LEFT NON-DOMINANT SIDE
I69.249	MONOPLG LOW LMB FOL OTH NTRM INTCRN HEMOR AFF UNSP SIDE	MONOPLEGIA OF LOWER LIMB FOLLOWING OTHER NONTRAUMATIC INTRACRANIAL HEMORRHAGE AFFECTING UNSPECIFIED SIDE
I69.251	HEMIPLGA FOL OTH NTRM INTCRN HEMOR AFF RIGHT DOMINANT SIDE	HEMIPLEGIA AND HEMIPARESIS FOLLOWING OTHER NONTRAUMATIC INTRACRANIAL HEMORRHAGE AFFECTING RIGHT DOMINANT SIDE
I69.252	HEMIPLGA FOL OTH NTRM INTCRN HEMOR AFF LEFT DOMINANT SIDE	HEMIPLEGIA AND HEMIPARESIS FOLLOWING OTHER NONTRAUMATIC INTRACRANIAL HEMORRHAGE AFFECTING LEFT DOMINANT SIDE
I69.253	HEMIPLGA FOL OTH NTRM INTCRN HEMOR AFF RIGHT NONDOM SIDE	HEMIPLEGIA AND HEMIPARESIS FOLLOWING OTHER NONTRAUMATIC INTRACRANIAL HEMORRHAGE AFFECTING RIGHT NON-DOMINANT SIDE
I69.254	HEMIPLGA FOL OTH NTRM INTCRN HEMOR AFF LEFT NONDOM SIDE	HEMIPLEGIA AND HEMIPARESIS FOLLOWING OTHER NONTRAUMATIC INTRACRANIAL HEMORRHAGE AFFECTING LEFT NON-DOMINANT SIDE
I69.259	HEMIPLGA FOLLOWING OTH NTRM INTCRN HEMOR AFFECTING UNSP SIDE	HEMIPLEGIA AND HEMIPARESIS FOLLOWING OTHER NONTRAUMATIC INTRACRANIAL HEMORRHAGE AFFECTING UNSPECIFIED SIDE
I69.261	OTH PARLYT SYND FOL OTH NTRM INTCRN HEMOR AFF RIGHT DOM SIDE	OTHER PARALYTIC SYNDROME FOLLOWING OTHER NONTRAUMATIC INTRACRANIAL HEMORRHAGE AFFECTING RIGHT DOMINANT SIDE
I69.262	OTH PARLYT SYND FOL OTH NTRM INTCRN HEMOR AFF LEFT DOM SIDE	OTHER PARALYTIC SYNDROME FOLLOWING OTHER NONTRAUMATIC INTRACRANIAL HEMORRHAGE AFFECTING LEFT DOMINANT SIDE
I69.263	OTH PARLYT SYND FOL OTH NTRM INTCRN HEMOR AFF R NONDOM SIDE	OTHER PARALYTIC SYNDROME FOLLOWING OTHER NONTRAUMATIC INTRACRANIAL HEMORRHAGE AFFECTING RIGHT NON-DOMINANT SIDE
I69.264	OTH PARLYT SYND FOL OTH NTRM INTCRN HEMOR AFF L NONDOM SIDE	OTHER PARALYTIC SYNDROME FOLLOWING OTHER NONTRAUMATIC INTRACRANIAL HEMORRHAGE AFFECTING LEFT NON-DOMINANT SIDE
I69.265	OTH PARALYTIC SYNDROME FOLLOWING OTH NTRM INTCRN HEMOR, BI	OTHER PARALYTIC SYNDROME FOLLOWING OTHER NONTRAUMATIC INTRACRANIAL HEMORRHAGE, BILATERAL
I69.269	OTH PARLYT SYNDROME FOL OTH NTRM INTCRN HEMOR AFF UNSP SIDE	OTHER PARALYTIC SYNDROME FOLLOWING OTHER NONTRAUMATIC INTRACRANIAL HEMORRHAGE AFFECTING UNSPECIFIED SIDE
I69.290	APRAXIA FOLLOWING OTHER NONTRAUMATIC INTRACRANIAL HEMORRHAGE	APRAXIA FOLLOWING OTHER NONTRAUMATIC INTRACRANIAL HEMORRHAGE
I69.291	DYSPHAGIA FOLLOWING OTH NONTRAUMATIC INTRACRANIAL HEMORRHAGE	DYSPHAGIA FOLLOWING OTHER NONTRAUMATIC INTRACRANIAL HEMORRHAGE
I69.292	FACIAL WEAKNESS FOLLOWING OTH NONTRAUMATIC INTCRN HEMORRHAGE	FACIAL WEAKNESS FOLLOWING OTHER NONTRAUMATIC INTRACRANIAL HEMORRHAGE
I69.293	ATAXIA FOLLOWING OTHER NONTRAUMATIC INTRACRANIAL HEMORRHAGE	ATAXIA FOLLOWING OTHER NONTRAUMATIC INTRACRANIAL HEMORRHAGE
I69.298	OTHER SEQUELAE OF OTHER NONTRAUMATIC INTRACRANIAL HEMORRHAGE	OTHER SEQUELAE OF OTHER NONTRAUMATIC INTRACRANIAL HEMORRHAGE
I69.30	UNSPECIFIED SEQUELAE OF CEREBRAL INFARCTION	UNSPECIFIED SEQUELAE OF CEREBRAL INFARCTION
I69.320	APHASIA FOLLOWING CEREBRAL INFARCTION	APHASIA FOLLOWING CEREBRAL INFARCTION
I69.321	DYSPHASIA FOLLOWING CEREBRAL INFARCTION	DYSPHASIA FOLLOWING CEREBRAL INFARCTION
I69.328	OTH SPEECH/LANG DEFICITS FOLLOWING CEREBRAL INFARCTION	OTHER SPEECH AND LANGUAGE DEFICITS FOLLOWING CEREBRAL INFARCTION
I69.331	MONOPLG UPR LMB FOL CEREBRAL INFRC AFF RIGHT DOMINANT SIDE	MONOPLEGIA OF UPPER LIMB FOLLOWING CEREBRAL INFARCTION AFFECTING RIGHT DOMINANT SIDE
I69.332	MONOPLG UPR LMB FOL CEREBRAL INFRC AFF LEFT DOMINANT SIDE	MONOPLEGIA OF UPPER LIMB FOLLOWING CEREBRAL INFARCTION AFFECTING LEFT DOMINANT SIDE
I69.333	MONOPLG UPR LMB FOL CEREBRAL INFRC AFF RIGHT NONDOM SIDE	MONOPLEGIA OF UPPER LIMB FOLLOWING CEREBRAL INFARCTION AFFECTING RIGHT NON-DOMINANT SIDE
I69.334	MONOPLG UPR LMB FOL CEREBRAL INFRC AFF LEFT NONDOM SIDE	MONOPLEGIA OF UPPER LIMB FOLLOWING CEREBRAL INFARCTION AFFECTING LEFT NON-DOMINANT SIDE
I69.339	MONOPLG UPR LMB FOLLOWING CEREBRAL INFRC AFFECTING UNSP SIDE	MONOPLEGIA OF UPPER LIMB FOLLOWING CEREBRAL INFARCTION AFFECTING UNSPECIFIED SIDE
I69.341	MONOPLG LOW LMB FOL CEREBRAL INFRC AFF RIGHT DOMINANT SIDE	MONOPLEGIA OF LOWER LIMB FOLLOWING CEREBRAL INFARCTION AFFECTING RIGHT DOMINANT SIDE
I69.342	MONOPLG LOW LMB FOL CEREBRAL INFRC AFF LEFT DOMINANT SIDE	MONOPLEGIA OF LOWER LIMB FOLLOWING CEREBRAL INFARCTION AFFECTING LEFT DOMINANT SIDE
I69.343	MONOPLG LOW LMB FOL CEREBRAL INFRC AFF RIGHT NONDOM SIDE	MONOPLEGIA OF LOWER LIMB FOLLOWING CEREBRAL INFARCTION AFFECTING RIGHT NON-DOMINANT SIDE
I69.344	MONOPLG LOW LMB FOL CEREBRAL INFRC AFF LEFT NONDOM SIDE	MONOPLEGIA OF LOWER LIMB FOLLOWING CEREBRAL INFARCTION AFFECTING LEFT NON-DOMINANT SIDE
I69.349	MONOPLG LOW LMB FOLLOWING CEREBRAL INFRC AFFECTING UNSP SIDE	MONOPLEGIA OF LOWER LIMB FOLLOWING CEREBRAL INFARCTION AFFECTING UNSPECIFIED SIDE
I69.351	HEMIPLGA FOLLOWING CEREBRAL INFRC AFF RIGHT DOMINANT SIDE	HEMIPLEGIA AND HEMIPARESIS FOLLOWING CEREBRAL INFARCTION AFFECTING RIGHT DOMINANT SIDE
I69.352	HEMIPLGA FOLLOWING CEREBRAL INFRC AFF LEFT DOMINANT SIDE	HEMIPLEGIA AND HEMIPARESIS FOLLOWING CEREBRAL INFARCTION AFFECTING LEFT DOMINANT SIDE
I69.353	HEMIPLGA FOLLOWING CEREBRAL INFRC AFF RIGHT NONDOM SIDE	HEMIPLEGIA AND HEMIPARESIS FOLLOWING CEREBRAL INFARCTION AFFECTING RIGHT NON-DOMINANT SIDE
I69.354	HEMIPLGA FOLLOWING CEREBRAL INFRC AFFECTING LEFT NONDOM SIDE	HEMIPLEGIA AND HEMIPARESIS FOLLOWING CEREBRAL INFARCTION AFFECTING LEFT NON-DOMINANT SIDE
I69.359	HEMIPLGA FOLLOWING CEREBRAL INFARCTION AFFECTING UNSP SIDE	HEMIPLEGIA AND HEMIPARESIS FOLLOWING CEREBRAL INFARCTION AFFECTING UNSPECIFIED SIDE
I69.361	OTH PARLYT SYNDROME FOL CEREB INFRC AFF RIGHT DOMINANT SIDE	OTHER PARALYTIC SYNDROME FOLLOWING CEREBRAL INFARCTION AFFECTING RIGHT DOMINANT SIDE
I69.362	OTH PARLYT SYNDROME FOL CEREB INFRC AFF LEFT DOMINANT SIDE	OTHER PARALYTIC SYNDROME FOLLOWING CEREBRAL INFARCTION AFFECTING LEFT DOMINANT SIDE
I69.363	OTH PARLYT SYNDROME FOL CEREBRAL INFRC AFF RIGHT NONDOM SIDE	OTHER PARALYTIC SYNDROME FOLLOWING CEREBRAL INFARCTION AFFECTING RIGHT NON-DOMINANT SIDE
I69.364	OTH PARLYT SYNDROME FOL CEREBRAL INFRC AFF LEFT NONDOM SIDE	OTHER PARALYTIC SYNDROME FOLLOWING CEREBRAL INFARCTION AFFECTING LEFT NON-DOMINANT SIDE
I69.365	OTH PARALYTIC SYNDROME FOLLOWING CEREBRAL INFRC, BILATERAL	OTHER PARALYTIC SYNDROME FOLLOWING CEREBRAL INFARCTION, BILATERAL
I69.369	OTH PARALYTIC SYNDROME FOL CEREBRAL INFRC AFF UNSP SIDE	OTHER PARALYTIC SYNDROME FOLLOWING CEREBRAL INFARCTION AFFECTING UNSPECIFIED SIDE
I69.390	APRAXIA FOLLOWING CEREBRAL INFARCTION	APRAXIA FOLLOWING CEREBRAL INFARCTION
I69.391	DYSPHAGIA FOLLOWING CEREBRAL INFARCTION	DYSPHAGIA FOLLOWING CEREBRAL INFARCTION
I69.392	FACIAL WEAKNESS FOLLOWING CEREBRAL INFARCTION	FACIAL WEAKNESS FOLLOWING CEREBRAL INFARCTION
I69.393	ATAXIA FOLLOWING CEREBRAL INFARCTION	ATAXIA FOLLOWING CEREBRAL INFARCTION
I69.398	OTHER SEQUELAE OF CEREBRAL INFARCTION	OTHER SEQUELAE OF CEREBRAL INFARCTION
I69.80	UNSPECIFIED SEQUELAE OF OTHER CEREBROVASCULAR DISEASE	UNSPECIFIED SEQUELAE OF OTHER CEREBROVASCULAR DISEASE
I69.820	APHASIA FOLLOWING OTHER CEREBROVASCULAR DISEASE	APHASIA FOLLOWING OTHER CEREBROVASCULAR DISEASE
I69.821	DYSPHASIA FOLLOWING OTHER CEREBROVASCULAR DISEASE	DYSPHASIA FOLLOWING OTHER CEREBROVASCULAR DISEASE
I69.828	OTH SPEECH/LANG DEFICITS FOLLOWING OTH CEREBVASC DISEASE	OTHER SPEECH AND LANGUAGE DEFICITS FOLLOWING OTHER CEREBROVASCULAR DISEASE
I69.831	MONOPLG UPR LMB FOL OTH CEREBVASC DISEASE AFF RIGHT DOM SIDE	MONOPLEGIA OF UPPER LIMB FOLLOWING OTHER CEREBROVASCULAR DISEASE AFFECTING RIGHT DOMINANT SIDE
I69.832	MONOPLG UPR LMB FOL OTH CEREBVASC DISEASE AFF LEFT DOM SIDE	MONOPLEGIA OF UPPER LIMB FOLLOWING OTHER CEREBROVASCULAR DISEASE AFFECTING LEFT DOMINANT SIDE
I69.833	MONOPLG UPR LMB FOL OTH CEREBVASC DIS AFF RIGHT NONDOM SIDE	MONOPLEGIA OF UPPER LIMB FOLLOWING OTHER CEREBROVASCULAR DISEASE AFFECTING RIGHT NON-DOMINANT SIDE
I69.834	MONOPLG UPR LMB FOL OTH CEREBVASC DIS AFF LEFT NONDOM SIDE	MONOPLEGIA OF UPPER LIMB FOLLOWING OTHER CEREBROVASCULAR DISEASE AFFECTING LEFT NON-DOMINANT SIDE
I69.839	MONOPLG UPR LMB FOL OTH CEREBVASC DISEASE AFF UNSP SIDE	MONOPLEGIA OF UPPER LIMB FOLLOWING OTHER CEREBROVASCULAR DISEASE AFFECTING UNSPECIFIED SIDE
I69.841	MONOPLG LOW LMB FOL OTH CEREBVASC DISEASE AFF RIGHT DOM SIDE	MONOPLEGIA OF LOWER LIMB FOLLOWING OTHER CEREBROVASCULAR DISEASE AFFECTING RIGHT DOMINANT SIDE
I69.842	MONOPLG LOW LMB FOL OTH CEREBVASC DISEASE AFF LEFT DOM SIDE	MONOPLEGIA OF LOWER LIMB FOLLOWING OTHER CEREBROVASCULAR DISEASE AFFECTING LEFT DOMINANT SIDE
I69.843	MONOPLG LOW LMB FOL OTH CEREBVASC DIS AFF RIGHT NONDOM SIDE	MONOPLEGIA OF LOWER LIMB FOLLOWING OTHER CEREBROVASCULAR DISEASE AFFECTING RIGHT NON-DOMINANT SIDE
I69.844	MONOPLG LOW LMB FOL OTH CEREBVASC DIS AFF LEFT NONDOM SIDE	MONOPLEGIA OF LOWER LIMB FOLLOWING OTHER CEREBROVASCULAR DISEASE AFFECTING LEFT NON-DOMINANT SIDE
I69.849	MONOPLG LOW LMB FOL OTH CEREBVASC DISEASE AFF UNSP SIDE	MONOPLEGIA OF LOWER LIMB FOLLOWING OTHER CEREBROVASCULAR DISEASE AFFECTING UNSPECIFIED SIDE
I69.851	HEMIPLGA FOL OTH CEREBVASC DISEASE AFF RIGHT DOMINANT SIDE	HEMIPLEGIA AND HEMIPARESIS FOLLOWING OTHER CEREBROVASCULAR DISEASE AFFECTING RIGHT DOMINANT SIDE
I69.852	HEMIPLGA FOL OTH CEREBVASC DISEASE AFF LEFT DOMINANT SIDE	HEMIPLEGIA AND HEMIPARESIS FOLLOWING OTHER CEREBROVASCULAR DISEASE AFFECTING LEFT DOMINANT SIDE
I69.853	HEMIPLGA FOL OTH CEREBVASC DISEASE AFF RIGHT NONDOM SIDE	HEMIPLEGIA AND HEMIPARESIS FOLLOWING OTHER CEREBROVASCULAR DISEASE AFFECTING RIGHT NON-DOMINANT SIDE
I69.854	HEMIPLGA FOL OTH CEREBVASC DISEASE AFF LEFT NONDOM SIDE	HEMIPLEGIA AND HEMIPARESIS FOLLOWING OTHER CEREBROVASCULAR DISEASE AFFECTING LEFT NON-DOMINANT SIDE
I69.859	HEMIPLGA FOLLOWING OTH CEREBVASC DISEASE AFFECTING UNSP SIDE	HEMIPLEGIA AND HEMIPARESIS FOLLOWING OTHER CEREBROVASCULAR DISEASE AFFECTING UNSPECIFIED SIDE
I69.861	OTH PARLYT SYND FOL OTH CEREBVASC DISEASE AFF RIGHT DOM SIDE	OTHER PARALYTIC SYNDROME FOLLOWING OTHER CEREBROVASCULAR DISEASE AFFECTING RIGHT DOMINANT SIDE
I69.862	OTH PARLYT SYND FOL OTH CEREBVASC DISEASE AFF LEFT DOM SIDE	OTHER PARALYTIC SYNDROME FOLLOWING OTHER CEREBROVASCULAR DISEASE AFFECTING LEFT DOMINANT SIDE
I69.863	OTH PARLYT SYND FOL OTH CEREBVASC DIS AFF RIGHT NONDOM SIDE	OTHER PARALYTIC SYNDROME FOLLOWING OTHER CEREBROVASCULAR DISEASE AFFECTING RIGHT NON-DOMINANT SIDE
I69.864	OTH PARLYT SYND FOL OTH CEREBVASC DIS AFF LEFT NONDOM SIDE	OTHER PARALYTIC SYNDROME FOLLOWING OTHER CEREBROVASCULAR DISEASE AFFECTING LEFT NON-DOMINANT SIDE
I69.865	OTH PARALYTIC SYNDROME FOLLOWING OTH CEREBVASC DISEASE, BI	OTHER PARALYTIC SYNDROME FOLLOWING OTHER CEREBROVASCULAR DISEASE, BILATERAL
I69.869	OTH PARLYT SYNDROME FOL OTH CEREBVASC DISEASE AFF UNSP SIDE	OTHER PARALYTIC SYNDROME FOLLOWING OTHER CEREBROVASCULAR DISEASE AFFECTING UNSPECIFIED SIDE
I69.890	APRAXIA FOLLOWING OTHER CEREBROVASCULAR DISEASE	APRAXIA FOLLOWING OTHER CEREBROVASCULAR DISEASE
I69.891	DYSPHAGIA FOLLOWING OTHER CEREBROVASCULAR DISEASE	DYSPHAGIA FOLLOWING OTHER CEREBROVASCULAR DISEASE
I69.892	FACIAL WEAKNESS FOLLOWING OTHER CEREBROVASCULAR DISEASE	FACIAL WEAKNESS FOLLOWING OTHER CEREBROVASCULAR DISEASE
I69.893	ATAXIA FOLLOWING OTHER CEREBROVASCULAR DISEASE	ATAXIA FOLLOWING OTHER CEREBROVASCULAR DISEASE
I69.898	OTHER SEQUELAE OF OTHER CEREBROVASCULAR DISEASE	OTHER SEQUELAE OF OTHER CEREBROVASCULAR DISEASE
I69.90	UNSPECIFIED SEQUELAE OF UNSPECIFIED CEREBROVASCULAR DISEASE	UNSPECIFIED SEQUELAE OF UNSPECIFIED CEREBROVASCULAR DISEASE
I69.920	APHASIA FOLLOWING UNSPECIFIED CEREBROVASCULAR DISEASE	APHASIA FOLLOWING UNSPECIFIED CEREBROVASCULAR DISEASE
I69.921	DYSPHASIA FOLLOWING UNSPECIFIED CEREBROVASCULAR DISEASE	DYSPHASIA FOLLOWING UNSPECIFIED CEREBROVASCULAR DISEASE
I69.928	OTH SPEECH/LANG DEFICITS FOLLOWING UNSP CEREBVASC DISEASE	OTHER SPEECH AND LANGUAGE DEFICITS FOLLOWING UNSPECIFIED CEREBROVASCULAR DISEASE
I69.931	MONOPLG UPR LMB FOL UNSP CEREBVASC DIS AFF RIGHT DOM SIDE	MONOPLEGIA OF UPPER LIMB FOLLOWING UNSPECIFIED CEREBROVASCULAR DISEASE AFFECTING RIGHT DOMINANT SIDE
I69.932	MONOPLG UPR LMB FOL UNSP CEREBVASC DISEASE AFF LEFT DOM SIDE	MONOPLEGIA OF UPPER LIMB FOLLOWING UNSPECIFIED CEREBROVASCULAR DISEASE AFFECTING LEFT DOMINANT SIDE
I69.933	MONOPLG UPR LMB FOL UNSP CEREBVASC DIS AFF RIGHT NONDOM SIDE	MONOPLEGIA OF UPPER LIMB FOLLOWING UNSPECIFIED CEREBROVASCULAR DISEASE AFFECTING RIGHT NON-DOMINANT SIDE
I69.934	MONOPLG UPR LMB FOL UNSP CEREBVASC DIS AFF LEFT NONDOM SIDE	MONOPLEGIA OF UPPER LIMB FOLLOWING UNSPECIFIED CEREBROVASCULAR DISEASE AFFECTING LEFT NON-DOMINANT SIDE
I69.939	MONOPLG UPR LMB FOL UNSP CEREBVASC DISEASE AFF UNSP SIDE	MONOPLEGIA OF UPPER LIMB FOLLOWING UNSPECIFIED CEREBROVASCULAR DISEASE AFFECTING UNSPECIFIED SIDE
I69.941	MONOPLG LOW LMB FOL UNSP CEREBVASC DIS AFF RIGHT DOM SIDE	MONOPLEGIA OF LOWER LIMB FOLLOWING UNSPECIFIED CEREBROVASCULAR DISEASE AFFECTING RIGHT DOMINANT SIDE
I69.942	MONOPLG LOW LMB FOL UNSP CEREBVASC DISEASE AFF LEFT DOM SIDE	MONOPLEGIA OF LOWER LIMB FOLLOWING UNSPECIFIED CEREBROVASCULAR DISEASE AFFECTING LEFT DOMINANT SIDE
I69.943	MONOPLG LOW LMB FOL UNSP CEREBVASC DIS AFF RIGHT NONDOM SIDE	MONOPLEGIA OF LOWER LIMB FOLLOWING UNSPECIFIED CEREBROVASCULAR DISEASE AFFECTING RIGHT NON-DOMINANT SIDE
I69.944	MONOPLG LOW LMB FOL UNSP CEREBVASC DIS AFF LEFT NONDOM SIDE	MONOPLEGIA OF LOWER LIMB FOLLOWING UNSPECIFIED CEREBROVASCULAR DISEASE AFFECTING LEFT NON-DOMINANT SIDE
I69.949	MONOPLG LOW LMB FOL UNSP CEREBVASC DISEASE AFF UNSP SIDE	MONOPLEGIA OF LOWER LIMB FOLLOWING UNSPECIFIED CEREBROVASCULAR DISEASE AFFECTING UNSPECIFIED SIDE
I69.951	HEMIPLGA FOL UNSP CEREBVASC DISEASE AFF RIGHT DOMINANT SIDE	HEMIPLEGIA AND HEMIPARESIS FOLLOWING UNSPECIFIED CEREBROVASCULAR DISEASE AFFECTING RIGHT DOMINANT SIDE
I69.952	HEMIPLGA FOL UNSP CEREBVASC DISEASE AFF LEFT DOMINANT SIDE	HEMIPLEGIA AND HEMIPARESIS FOLLOWING UNSPECIFIED CEREBROVASCULAR DISEASE AFFECTING LEFT DOMINANT SIDE
I69.953	HEMIPLGA FOL UNSP CEREBVASC DISEASE AFF RIGHT NONDOM SIDE	HEMIPLEGIA AND HEMIPARESIS FOLLOWING UNSPECIFIED CEREBROVASCULAR DISEASE AFFECTING RIGHT NON-DOMINANT SIDE
I69.954	HEMIPLGA FOL UNSP CEREBVASC DISEASE AFF LEFT NONDOM SIDE	HEMIPLEGIA AND HEMIPARESIS FOLLOWING UNSPECIFIED CEREBROVASCULAR DISEASE AFFECTING LEFT NON-DOMINANT SIDE
I69.959	HEMIPLGA FOLLOWING UNSP CEREBVASC DISEASE AFF UNSP SIDE	HEMIPLEGIA AND HEMIPARESIS FOLLOWING UNSPECIFIED CEREBROVASCULAR DISEASE AFFECTING UNSPECIFIED SIDE
I69.961	OTH PARLYT SYND FOL UNSP CEREBVASC DIS AFF RIGHT DOM SIDE	OTHER PARALYTIC SYNDROME FOLLOWING UNSPECIFIED CEREBROVASCULAR DISEASE AFFECTING RIGHT DOMINANT SIDE
I69.962	OTH PARLYT SYND FOL UNSP CEREBVASC DISEASE AFF LEFT DOM SIDE	OTHER PARALYTIC SYNDROME FOLLOWING UNSPECIFIED CEREBROVASCULAR DISEASE AFFECTING LEFT DOMINANT SIDE
I69.963	OTH PARLYT SYND FOL UNSP CEREBVASC DIS AFF RIGHT NONDOM SIDE	OTHER PARALYTIC SYNDROME FOLLOWING UNSPECIFIED CEREBROVASCULAR DISEASE AFFECTING RIGHT NON-DOMINANT SIDE
I69.964	OTH PARLYT SYND FOL UNSP CEREBVASC DIS AFF LEFT NONDOM SIDE	OTHER PARALYTIC SYNDROME FOLLOWING UNSPECIFIED CEREBROVASCULAR DISEASE AFFECTING LEFT NON-DOMINANT SIDE
I69.965	OTH PARALYTIC SYNDROME FOLLOWING UNSP CEREBVASC DISEASE, BI	OTHER PARALYTIC SYNDROME FOLLOWING UNSPECIFIED CEREBROVASCULAR DISEASE, BILATERAL
I69.969	OTH PARLYT SYNDROME FOL UNSP CEREBVASC DISEASE AFF UNSP SIDE	OTHER PARALYTIC SYNDROME FOLLOWING UNSPECIFIED CEREBROVASCULAR DISEASE AFFECTING UNSPECIFIED SIDE
I69.990	APRAXIA FOLLOWING UNSPECIFIED CEREBROVASCULAR DISEASE	APRAXIA FOLLOWING UNSPECIFIED CEREBROVASCULAR DISEASE
I69.991	DYSPHAGIA FOLLOWING UNSPECIFIED CEREBROVASCULAR DISEASE	DYSPHAGIA FOLLOWING UNSPECIFIED CEREBROVASCULAR DISEASE
I69.992	FACIAL WEAKNESS FOLLOWING UNSP CEREBROVASCULAR DISEASE	FACIAL WEAKNESS FOLLOWING UNSPECIFIED CEREBROVASCULAR DISEASE
I69.993	ATAXIA FOLLOWING UNSPECIFIED CEREBROVASCULAR DISEASE	ATAXIA FOLLOWING UNSPECIFIED CEREBROVASCULAR DISEASE
I69.998	OTHER SEQUELAE FOLLOWING UNSPECIFIED CEREBROVASCULAR DISEASE	OTHER SEQUELAE FOLLOWING UNSPECIFIED CEREBROVASCULAR DISEASE
V12.54	HX TIA/STROKE W/O RESID	PERSONAL HISTORY OF TRANSIENT ISCHEMIC ATTACK (TIA), AND CEREBRAL INFARCTION WITHOUT RESIDUAL DEFICITS
Z86.73	PRSNL HX OF TIA (TIA), AND CEREB INFRC W/O RESID DEFICITS	PERSONAL HISTORY OF TRANSIENT ISCHEMIC ATTACK (TIA), AND CEREBRAL INFARCTION WITHOUT RESIDUAL DEFICITS

## Sheet: MI
ICD9_DX_CD	SHORT_DSCRPTN	ICD9_DX_DSCRPTN
410	ACUTE MYOCARDIAL INFARCTION	ACUTE MYOCARDIAL INFARCTION OF ANTEROLATERAL WALL
410.0	ACUTE MYOCARDIAL INFARCTION	ACUTE MYOCARDIAL INFARCTION OF ANTEROLATERAL WALL
410.00	AMI ANTEROLATERAL,UNSPEC	ACUTE MYOCARDIAL INFARCTION OF ANTEROLATERAL WALL, EPISODE OF CARE UNSPECIFIED
410.01	AMI ANTEROLATERAL, INIT	ACUTE MYOCARDIAL INFARCTION OF ANTEROLATERAL WALL, INITIAL EPISODE OF CARE
410.02	AMI ANTEROLATERAL,SUBSEQ	ACUTE MYOCARDIAL INFARCTION OF ANTEROLATERAL WALL, SUBSEQUENT EPISODE OF CARE
410.1	ACUTE MYOCARDIAL INFARCTION	ACUTE MYOCARDIAL INFARCTION OF OTHER ANTERIOR WALL
410.10	AMI ANTERIOR WALL,UNSPEC	ACUTE MYOCARDIAL INFARCTION OF OTHER ANTERIOR WALL, EPISODE OF CARE UNSPECIFIED
410.11	AMI ANTERIOR WALL, INIT	ACUTE MYOCARDIAL INFARCTION OF OTHER ANTERIOR WALL, INITIAL EPISODE OF CARE
410.12	AMI ANTERIOR WALL,SUBSEQ	ACUTE MYOCARDIAL INFARCTION OF OTHER ANTERIOR WALL, SUBSEQUENT EPISODE OF CARE
410.2	ACUTE MYOCARDIAL INFARCTION	ACUTE MYOCARDIAL INFARCTION OF INFEROLATERAL WALL
410.20	AMI INFEROLATERAL,UNSPEC	ACUTE MYOCARDIAL INFARCTION OF INFEROLATERAL WALL, EPISODE OF CARE UNSPECIFIED
410.21	AMI INFEROLATERAL, INIT	ACUTE MYOCARDIAL INFARCTION OF INFEROLATERAL WALL, INITIAL EPISODE OF CARE
410.22	AMI INFEROLATERAL,SUBSEQ	ACUTE MYOCARDIAL INFARCTION OF INFEROLATERAL WALL, SUBSEQUENT EPISODE OF CARE
410.3	ACUTE MYOCARDIAL INFARCTION	ACUTE MYOCARDIAL INFARCTION OF INFEROPOSTERIOR WALL
410.30	AMI INFEROPOST, UNSPEC	ACUTE MYOCARDIAL INFARCTION OF INFEROPOSTERIOR WALL, EPISODE OF CARE UNSPECIFIED
410.31	AMI INFEROPOST, INITIAL	ACUTE MYOCARDIAL INFARCTION OF INFEROPOSTERIOR WALL, INITIAL EPISODE OF CARE
410.32	AMI INFEROPOST, SUBSEQ	ACUTE MYOCARDIAL INFARCTION OF INFEROPOSTERIOR WALL, SUBSEQUENT EPISODE OF CARE
410.4	ACUTE MYOCARDIAL INFARCTION	ACUTE MYOCARDIAL INFARCTION OF OTHER INFERIOR WALL
410.40	AMI INFERIOR WALL,UNSPEC	ACUTE MYOCARDIAL INFARCTION OF OTHER INFERIOR WALL, EPISODE OF CARE UNSPECIFIED
410.41	AMI INFERIOR WALL, INIT	ACUTE MYOCARDIAL INFARCTION OF OTHER INFERIOR WALL, INITIAL EPISODE OF CARE
410.42	AMI INFERIOR WALL,SUBSEQ	ACUTE MYOCARDIAL INFARCTION OF OTHER INFERIOR WALL, SUBSEQUENT EPISODE OF CARE
410.5	ACUTE MYOCARDIAL INFARCTION	ACUTE MYOCARDIAL INFARCTION OF OTHER LATERAL WALL
410.50	AMI LATERAL NEC, UNSPEC	ACUTE MYOCARDIAL INFARCTION OF OTHER LATERAL WALL, EPISODE OF CARE UNSPECIFIED
410.51	AMI LATERAL NEC, INITIAL	ACUTE MYOCARDIAL INFARCTION OF OTHER LATERAL WALL, INITIAL EPISODE OF CARE
410.52	AMI LATERAL NEC, SUBSEQ	ACUTE MYOCARDIAL INFARCTION OF OTHER LATERAL WALL, SUBSEQUENT EPISODE OF CARE
410.6	TRUE POSTERIOR WALL INFARCTI	TRUE POSTERIOR WALL INFARCTION
410.60	TRUE POST INFARCT,UNSPEC	TRUE POSTERIOR WALL INFARCTION, EPISODE OF CARE UNSPECIFIED
410.61	TRUE POST INFARCT, INIT	TRUE POSTERIOR WALL INFARCTION, INITIAL EPISODE OF CARE
410.62	TRUE POST INFARCT,SUBSEQ	TRUE POSTERIOR WALL INFARCTION, SUBSEQUENT EPISODE OF CARE
410.7	SUBENDOCARDIAL INFARCTION	SUBENDOCARDIAL INFARCTION
410.70	SUBENDO INFARCT, UNSPEC	SUBENDOCARDIAL INFARCTION, EPISODE OF CARE UNSPECIFIED
410.71	SUBENDO INFARCT, INITIAL	SUBENDOCARDIAL INFARCTION, INITIAL EPISODE OF CARE
410.72	SUBENDO INFARCT, SUBSEQ	SUBENDOCARDIAL INFARCTION, SUBSEQUENT EPISODE OF CARE
410.8	ACUTE MYOCARDIAL INFARCTION	ACUTE MYOCARDIAL INFARCTION OF OTHER SPECIFIED SITES
410.80	AMI NEC, UNSPECIFIED	ACUTE MYOCARDIAL INFARCTION OF OTHER SPECIFIED SITES, EPISODE OF CARE UNSPECIFIED
410.81	AMI NEC, INITIAL	ACUTE MYOCARDIAL INFARCTION OF OTHER SPECIFIED SITES, INITIAL EPISODE OF CARE
410.82	AMI NEC, SUBSEQUENT	ACUTE MYOCARDIAL INFARCTION OF OTHER SPECIFIED SITES, SUBSEQUENT EPISODE OF CARE
410.9	ACUTE MYOCARDIAL INFARCTION	ACUTE MYOCARDIAL INFARCTION OF UNSPECIFIED SITE
410.90	AMI NOS, UNSPECIFIED	ACUTE MYOCARDIAL INFARCTION OF UNSPECIFIED SITE, EPISODE OF CARE UNSPECIFIED
410.91	AMI NOS, INITIAL	ACUTE MYOCARDIAL INFARCTION OF UNSPECIFIED SITE, INITIAL EPISODE OF CARE
410.92	AMI NOS, SUBSEQUENT	ACUTE MYOCARDIAL INFARCTION OF UNSPECIFIED SITE, SUBSEQUENT EPISODE OF CARE
411.0	POST MI SYNDROME	POSTMYOCARDIAL INFARCTION SYNDROME
411.1	INTERMED CORONARY SYND	INTERMEDIATE CORONARY SYNDROME
412	OLD MYOCARDIAL INFARCT	OLD MYOCARDIAL INFARCTION
429.7	CERTAIN SEQUELAE OF MYOCARDI	CERTAIN SEQUELAE OF MYOCARDIAL INFARCTION, NOT ELSEWHERE
429.79	OTHER SEQUELAE OF MI NEC	CERTAIN SEQUELAE OF MYOCARDIAL INFARCTION, NOT ELSEWHERE CLASSIFIED, OTHER
I20.0	UNSTABLE ANGINA	UNSTABLE ANGINA
I21.01	STEMI INVOLVING LEFT MAIN CORONARY ARTERY	ST ELEVATION (STEMI) MYOCARDIAL INFARCTION INVOLVING LEFT MAIN CORONARY ARTERY
I21.02	STEMI INVOLVING LEFT ANTERIOR DESCENDING CORONARY ARTERY	ST ELEVATION (STEMI) MYOCARDIAL INFARCTION INVOLVING LEFT ANTERIOR DESCENDING CORONARY ARTERY
I21.09	STEMI INVOLVING OTH CORONARY ARTERY OF ANTERIOR WALL	ST ELEVATION (STEMI) MYOCARDIAL INFARCTION INVOLVING OTHER CORONARY ARTERY OF ANTERIOR WALL
I21.11	STEMI INVOLVING RIGHT CORONARY ARTERY	ST ELEVATION (STEMI) MYOCARDIAL INFARCTION INVOLVING RIGHT CORONARY ARTERY
I21.19	STEMI INVOLVING OTH CORONARY ARTERY OF INFERIOR WALL	ST ELEVATION (STEMI) MYOCARDIAL INFARCTION INVOLVING OTHER CORONARY ARTERY OF INFERIOR WALL
I21.21	STEMI INVOLVING LEFT CIRCUMFLEX CORONARY ARTERY	ST ELEVATION (STEMI) MYOCARDIAL INFARCTION INVOLVING LEFT CIRCUMFLEX CORONARY ARTERY
I21.29	STEMI INVOLVING OTH SITES	ST ELEVATION (STEMI) MYOCARDIAL INFARCTION INVOLVING OTHER SITES
I21.3	ST ELEVATION (STEMI) MYOCARDIAL INFARCTION OF UNSP SITE	ST ELEVATION (STEMI) MYOCARDIAL INFARCTION OF UNSPECIFIED SITE
I21.4	NON-ST ELEVATION (NSTEMI) MYOCARDIAL INFARCTION	NON-ST ELEVATION (NSTEMI) MYOCARDIAL INFARCTION
I22.0	SUBSEQUENT STEMI OF ANTERIOR WALL	SUBSEQUENT ST ELEVATION (STEMI) MYOCARDIAL INFARCTION OF ANTERIOR WALL
I22.1	SUBSEQUENT STEMI OF INFERIOR WALL	SUBSEQUENT ST ELEVATION (STEMI) MYOCARDIAL INFARCTION OF INFERIOR WALL
I22.2	SUBSEQUENT NON-ST ELEVATION (NSTEMI) MYOCARDIAL INFARCTION	SUBSEQUENT NON-ST ELEVATION (NSTEMI) MYOCARDIAL INFARCTION
I22.8	SUBSEQUENT STEMI OF SITES	SUBSEQUENT ST ELEVATION (STEMI) MYOCARDIAL INFARCTION OF OTHER SITES
I22.9	SUBSEQUENT STEMI OF UNSP SITE	SUBSEQUENT ST ELEVATION (STEMI) MYOCARDIAL INFARCTION OF UNSPECIFIED SITE
I23.0	HEMOPERICARDIUM AS CURRENT COMPLICATION FOLLOWING AMI	HEMOPERICARDIUM AS CURRENT COMPLICATION FOLLOWING ACUTE MYOCARDIAL INFARCTION
I23.3	RUPTURE OF CARD WALL W/O HEMOPERIC AS CURRENT COMP FOL AMI	RUPTURE OF CARDIAC WALL WITHOUT HEMOPERICARDIUM AS CURRENT COMPLICATION FOLLOWING ACUTE MYOCARDIAL INFARCTION
I23.6	THOMBOS OF ATRIUM/AURIC APPEND/VENTR AS CURRENT COMP FOL AMI	THROMBOSIS OF ATRIUM, AURICULAR APPENDAGE, AND VENTRICLE AS CURRENT COMPLICATIONS FOLLOWING ACUTE MYOCARDIAL INFARCTION
I23.7	POSTINFARCTION ANGINA	POSTINFARCTION ANGINA
I23.8	OTH CURRENT COMPLICATIONS FOLLOWING AMI	OTHER CURRENT COMPLICATIONS FOLLOWING ACUTE MYOCARDIAL INFARCTION
I24.1	DRESSLER'S SYNDROME	DRESSLER'S SYNDROME
I25.110	ATHSCL HEART DISEASE OF NATIVE COR ART W UNSTABLE ANG PCTRS	ATHEROSCLEROTIC HEART DISEASE OF NATIVE CORONARY ARTERY WITH UNSTABLE ANGINA PECTORIS
I25.2	OLD MYOCARDIAL INFARCTION	OLD MYOCARDIAL INFARCTION
I25.700	ATHEROSCLEROSIS OF CABG, UNSP, W UNSTABLE ANGINA PECTORIS	ATHEROSCLEROSIS OF CORONARY ARTERY BYPASS GRAFT(S), UNSPECIFIED, WITH UNSTABLE ANGINA PECTORIS
I25.710	ATHSCL AUTOLOGOUS VEIN CABG W UNSTABLE ANGINA PECTORIS	ATHEROSCLEROSIS OF AUTOLOGOUS VEIN CORONARY ARTERY BYPASS GRAFT(S) WITH UNSTABLE ANGINA PECTORIS
I25.720	ATHSCL AUTOLOGOUS ARTERY CABG W UNSTABLE ANGINA PECTORIS	ATHEROSCLEROSIS OF AUTOLOGOUS ARTERY CORONARY ARTERY BYPASS GRAFT(S) WITH UNSTABLE ANGINA PECTORIS
I25.730	ATHSCL NONAUTOLOGOUS BIOLOGICAL CABG W UNSTABLE ANG PCTRS	ATHEROSCLEROSIS OF NONAUTOLOGOUS BIOLOGICAL CORONARY ARTERY BYPASS GRAFT(S) WITH UNSTABLE ANGINA PECTORIS
I25.750	ATHSCL NATIVE COR ART OF TXPLT HEART W UNSTABLE ANGINA	ATHEROSCLEROSIS OF NATIVE CORONARY ARTERY OF TRANSPLANTED HEART WITH UNSTABLE ANGINA
I25.760	ATHSCL BYPASS OF COR ART OF TXPLT HEART W UNSTABLE ANGINA	ATHEROSCLEROSIS OF BYPASS GRAFT OF CORONARY ARTERY OF TRANSPLANTED HEART WITH UNSTABLE ANGINA
I25.790	ATHEROSCLEROSIS OF CABG W UNSTABLE ANGINA PECTORIS	ATHEROSCLEROSIS OF OTHER CORONARY ARTERY BYPASS GRAFT(S) WITH UNSTABLE ANGINA PECTORIS
I51.3	INTRACARDIAC THROMBOSIS, NOT ELSEWHERE CLASSIFIED	INTRACARDIAC THROMBOSIS, NOT ELSEWHERE CLASSIFIED
V12.53	HX SUDDEN CARDIAC ARREST	PERSONAL HISTORY OF SUDDEN CARDIAC ARREST
Z86.74	PERSONAL HISTORY OF SUDDEN CARDIAC ARREST	PERSONAL HISTORY OF SUDDEN CARDIAC ARREST

## Sheet: Systemic Embolism
ICD9_DX_CD	SHORT_DSCRPTN	ICD9_DX_DSCRPTN
444.09	OTHER ARTERIAL EMBOLISM	OTHER ARTERIAL EMBOLISM AND THROMBOSIS OF ABDOMINAL AORTA
444.1	THORACIC AORTIC EMBOLISM	EMBOLISM AND THROMBOSIS OF THORACIC AORTA
444.21	UPPER EXTREMITY EMBOLISM	ARTERIAL EMBOLISM AND THROMBOSIS OF UPPER EXTREMITY
444.22	LOWER EXTREMITY EMBOLISM	ARTERIAL EMBOLISM AND THROMBOSIS OF LOWER EXTREMITY
444.81	ILIAC ARTERY EMBOLISM	EMBOLISM AND THROMBOSIS OF ILIAC ARTERY
444.89	ARTERIAL EMBOLISM NEC	EMBOLISM AND THROMBOSIS OF OTHER SPECIFIED ARTERY
444.9	ARTERIAL EMBOLISM NOS	EMBOLISM AND THROMBOSIS OF UNSPECIFIED ARTERY
I74.09	OTHER ARTERIAL EMBOLISM AND THROMBOSIS OF ABDOMINAL AORTA	OTHER ARTERIAL EMBOLISM AND THROMBOSIS OF ABDOMINAL AORTA
I74.10	EMBOLISM AND THROMBOSIS OF UNSPECIFIED PARTS OF AORTA	EMBOLISM AND THROMBOSIS OF UNSPECIFIED PARTS OF AORTA
I74.11	EMBOLISM AND THROMBOSIS OF THORACIC AORTA	EMBOLISM AND THROMBOSIS OF THORACIC AORTA
I74.19	EMBOLISM AND THROMBOSIS OF OTHER PARTS OF AORTA	EMBOLISM AND THROMBOSIS OF OTHER PARTS OF AORTA
I74.2	EMBOLISM AND THROMBOSIS OF ARTERIES OF THE UPPER EXTREMITIES	EMBOLISM AND THROMBOSIS OF ARTERIES OF THE UPPER EXTREMITIES
I74.3	EMBOLISM AND THROMBOSIS OF ARTERIES OF THE LOWER EXTREMITIES	EMBOLISM AND THROMBOSIS OF ARTERIES OF THE LOWER EXTREMITIES
I74.4	EMBOLISM AND THROMBOSIS OF ARTERIES OF EXTREMITIES, UNSP	EMBOLISM AND THROMBOSIS OF ARTERIES OF EXTREMITIES, UNSPECIFIED
I74.5	EMBOLISM AND THROMBOSIS OF ILIAC ARTERY	EMBOLISM AND THROMBOSIS OF ILIAC ARTERY
I74.8	EMBOLISM AND THROMBOSIS OF OTHER ARTERIES	EMBOLISM AND THROMBOSIS OF OTHER ARTERIES
I74.9	EMBOLISM AND THROMBOSIS OF UNSPECIFIED ARTERY	EMBOLISM AND THROMBOSIS OF UNSPECIFIED ARTERY
444.09	OTHER ARTERIAL EMBOLISM	OTHER ARTERIAL EMBOLISM AND THROMBOSIS OF ABDOMINAL AORTA
452	PORTAL VEIN THROMBOSIS	PORTAL VEIN THROMBOSIS
453.1	THROMBOPHLEBITIS MIGRANS	THROMBOPHLEBITIS MIGRANS
453.2	OTH INF VENA CAVA THROMB	OTHER VENOUS EMBOLISM AND THROMBOSIS OF INFERIOR VENA CAVA
453.3	RENAL VEIN THROMBOSIS	OTHER VENOUS EMBOLISM AND THROMBOSIS OF RENAL VEIN
453.40	AC DVT/EMBL LOW EXT NOS	ACUTE VENOUS EMBOLISM AND THROMBOSIS OF UNSPECIFIED DEEP VESSELS OF LOWER EXTREMITY
453.41	AC DVT/EMB PROX LOW EXT	ACUTE VENOUS EMBOLISM AND THROMBOSIS OF DEEP VESSELS OF PROXIMAL LOWER EXTREMITY
453.42	AC DVT/EMB DISTL LOW EXT	ACUTE VENOUS EMBOLISM AND THROMBOSIS OF DEEP VESSELS OF DISTAL LOWER EXTREMITY
453.50	CH DVT/EMBL LOW EXT NOS	CHRONIC VENOUS EMBOLISM AND THROMBOSIS OF UNSPECIFIED DEEP VESSELS OF LOWER EXTREMITY
453.51	CH DVT/EMBL PROX LOW EXT	CHRONIC VENOUS EMBOLISM AND THROMBOSIS OF DEEP VESSELS OF PROXIMAL LOWER EXTREMITY
453.52	CH DVT/EMBL DSTL LOW EXT	CHRONIC VENOUS EMBOLISM AND THROMBOSIS OF DEEP VESSELS OF DISTAL LOWER EXTREMITY
453.6	EMBL SUPRFCL VES LOW EXT	VENOUS EMBOLISM AND THROMBOSIS OF SUPERFICIAL VESSELS OF LOWER EXTREMITY
453.71	CH EMBLSM SUPRFCL UP EXT	CHRONIC VENOUS EMBOLISM AND THROMBOSIS OF SUPERFICIAL VEINS OF UPPER EXTREMITY
453.72	CH DVT/EMBL UP EXT	CHRONIC VENOUS EMBOLISM AND THROMBOSIS OF DEEP VEINS OF UPPER EXTREMITY
453.73	CH EMBLSM UP EXT NOS	CHRONIC VENOUS EMBOLISM AND THROMBOSIS OF UPPER EXTREMITY, UNSPECIFIED
453.74	CH EMBLSM AXILLARY VEINS	CHRONIC VENOUS EMBOLISM AND THROMBOSIS OF AXILLARY VEINS
453.75	CH EMBLSM SUBCLAV VEINS	CHRONIC VENOUS EMBOLISM AND THROMBOSIS OF SUBCLAVIAN VEINS
453.76	CH EMBL INTERNL JUG VEIN	CHRONIC VENOUS EMBOLISM AND THROMBOSIS OF INTERNAL JUGULAR VEINS
453.77	CH EMBL THORAC VEIN NEC	CHRONIC VENOUS EMBOLISM AND THROMBOSIS OF OTHER THORACIC VEINS
453.79	CH EMBLSM VEINS NEC	CHRONIC VENOUS EMBOLISM AND THROMBOSIS OF OTHER SPECIFIED VEINS
453.81	AC EMBL SUPRFCL UP EXT	ACUTE VENOUS EMBOLISM AND THROMBOSIS OF SUPERFICIAL VEINS OF UPPER EXTREMITY
453.82	AC DVT/EMBL UP EXT	ACUTE VENOUS EMBOLISM AND THROMBOSIS OF DEEP VEINS OF UPPER EXTREMITY
453.83	AC EMBLSM UP EXT NOS	ACUTE VENOUS EMBOLISM AND THROMBOSIS OF UPPER EXTREMITY, UNSPECIFIED
453.84	AC EMBLSM AXILLARY VEINS	ACUTE VENOUS EMBOLISM AND THROMBOSIS OF AXILLARY VEINS
453.85	AC EMBL SUBCLAV VEINS	ACUTE VENOUS EMBOLISM AND THROMBOSIS OF SUBCLAVIAN VEINS
453.86	AC EMBL INTERNL JUG VEIN	ACUTE VENOUS EMBOLISM AND THROMBOSIS OF INTERNAL JUGULAR VEINS
453.87	AC EMBL THORAC VEIN NEC	ACUTE VENOUS EMBOLISM AND THROMBOSIS OF OTHER THORACIC VEINS
453.89	AC EMBOLISM VEINS NEC	ACUTE VENOUS EMBOLISM AND THROMBOSIS OF OTHER SPECIFIED VEINS
453.9	VENOUS THROMBOSIS NOS	OTHER VENOUS EMBOLISM AND THROMBOSIS OF UNSPECIFIED SITE
I74.09	OTHER ARTERIAL EMBOLISM AND THROMBOSIS OF ABDOMINAL AORTA	OTHER ARTERIAL EMBOLISM AND THROMBOSIS OF ABDOMINAL AORTA
I74.10	EMBOLISM AND THROMBOSIS OF UNSPECIFIED PARTS OF AORTA	EMBOLISM AND THROMBOSIS OF UNSPECIFIED PARTS OF AORTA
I74.19	EMBOLISM AND THROMBOSIS OF OTHER PARTS OF AORTA	EMBOLISM AND THROMBOSIS OF OTHER PARTS OF AORTA
I81	PORTAL VEIN THROMBOSIS	PORTAL VEIN THROMBOSIS
I82.1	THROMBOPHLEBITIS MIGRANS	THROMBOPHLEBITIS MIGRANS
I82.210	ACUTE EMBOLISM AND THROMBOSIS OF SUPERIOR VENA CAVA	ACUTE EMBOLISM AND THROMBOSIS OF SUPERIOR VENA CAVA
I82.211	CHRONIC EMBOLISM AND THROMBOSIS OF SUPERIOR VENA CAVA	CHRONIC EMBOLISM AND THROMBOSIS OF SUPERIOR VENA CAVA
I82.220	ACUTE EMBOLISM AND THROMBOSIS OF INFERIOR VENA CAVA	ACUTE EMBOLISM AND THROMBOSIS OF INFERIOR VENA CAVA
I82.221	CHRONIC EMBOLISM AND THROMBOSIS OF INFERIOR VENA CAVA	CHRONIC EMBOLISM AND THROMBOSIS OF INFERIOR VENA CAVA
I82.290	ACUTE EMBOLISM AND THROMBOSIS OF OTHER THORACIC VEINS	ACUTE EMBOLISM AND THROMBOSIS OF OTHER THORACIC VEINS
I82.291	CHRONIC EMBOLISM AND THROMBOSIS OF OTHER THORACIC VEINS	CHRONIC EMBOLISM AND THROMBOSIS OF OTHER THORACIC VEINS
I82.3	EMBOLISM AND THROMBOSIS OF RENAL VEIN	EMBOLISM AND THROMBOSIS OF RENAL VEIN
I82.401	ACUTE EMBOLISM AND THOMBOS UNSP DEEP VEINS OF R LOW EXTREM	ACUTE EMBOLISM AND THROMBOSIS OF UNSPECIFIED DEEP VEINS OF RIGHT LOWER EXTREMITY
I82.402	ACUTE EMBOLISM AND THOMBOS UNSP DEEP VEINS OF L LOW EXTREM	ACUTE EMBOLISM AND THROMBOSIS OF UNSPECIFIED DEEP VEINS OF LEFT LOWER EXTREMITY
I82.403	ACUTE EMBOLISM AND THOMBOS UNSP DEEP VEINS OF LOW EXTRM, BI	ACUTE EMBOLISM AND THROMBOSIS OF UNSPECIFIED DEEP VEINS OF LOWER EXTREMITY, BILATERAL
I82.409	ACUTE EMBOLISM AND THOMBOS UNSP DEEP VN UNSP LOWER EXTREMITY	ACUTE EMBOLISM AND THROMBOSIS OF UNSPECIFIED DEEP VEINS OF UNSPECIFIED LOWER EXTREMITY
I82.411	ACUTE EMBOLISM AND THROMBOSIS OF RIGHT FEMORAL VEIN	ACUTE EMBOLISM AND THROMBOSIS OF RIGHT FEMORAL VEIN
I82.412	ACUTE EMBOLISM AND THROMBOSIS OF LEFT FEMORAL VEIN	ACUTE EMBOLISM AND THROMBOSIS OF LEFT FEMORAL VEIN
I82.413	ACUTE EMBOLISM AND THROMBOSIS OF FEMORAL VEIN, BILATERAL	ACUTE EMBOLISM AND THROMBOSIS OF FEMORAL VEIN, BILATERAL
I82.419	ACUTE EMBOLISM AND THROMBOSIS OF UNSPECIFIED FEMORAL VEIN	ACUTE EMBOLISM AND THROMBOSIS OF UNSPECIFIED FEMORAL VEIN
I82.421	ACUTE EMBOLISM AND THROMBOSIS OF RIGHT ILIAC VEIN	ACUTE EMBOLISM AND THROMBOSIS OF RIGHT ILIAC VEIN
I82.422	ACUTE EMBOLISM AND THROMBOSIS OF LEFT ILIAC VEIN	ACUTE EMBOLISM AND THROMBOSIS OF LEFT ILIAC VEIN
I82.423	ACUTE EMBOLISM AND THROMBOSIS OF ILIAC VEIN, BILATERAL	ACUTE EMBOLISM AND THROMBOSIS OF ILIAC VEIN, BILATERAL
I82.429	ACUTE EMBOLISM AND THROMBOSIS OF UNSPECIFIED ILIAC VEIN	ACUTE EMBOLISM AND THROMBOSIS OF UNSPECIFIED ILIAC VEIN
I82.431	ACUTE EMBOLISM AND THROMBOSIS OF RIGHT POPLITEAL VEIN	ACUTE EMBOLISM AND THROMBOSIS OF RIGHT POPLITEAL VEIN
I82.432	ACUTE EMBOLISM AND THROMBOSIS OF LEFT POPLITEAL VEIN	ACUTE EMBOLISM AND THROMBOSIS OF LEFT POPLITEAL VEIN
I82.433	ACUTE EMBOLISM AND THROMBOSIS OF POPLITEAL VEIN, BILATERAL	ACUTE EMBOLISM AND THROMBOSIS OF POPLITEAL VEIN, BILATERAL
I82.439	ACUTE EMBOLISM AND THROMBOSIS OF UNSPECIFIED POPLITEAL VEIN	ACUTE EMBOLISM AND THROMBOSIS OF UNSPECIFIED POPLITEAL VEIN
I82.441	ACUTE EMBOLISM AND THROMBOSIS OF RIGHT TIBIAL VEIN	ACUTE EMBOLISM AND THROMBOSIS OF RIGHT TIBIAL VEIN
I82.442	ACUTE EMBOLISM AND THROMBOSIS OF LEFT TIBIAL VEIN	ACUTE EMBOLISM AND THROMBOSIS OF LEFT TIBIAL VEIN
I82.443	ACUTE EMBOLISM AND THROMBOSIS OF TIBIAL VEIN, BILATERAL	ACUTE EMBOLISM AND THROMBOSIS OF TIBIAL VEIN, BILATERAL
I82.449	ACUTE EMBOLISM AND THROMBOSIS OF UNSPECIFIED TIBIAL VEIN	ACUTE EMBOLISM AND THROMBOSIS OF UNSPECIFIED TIBIAL VEIN
I82.491	ACUTE EMBOLISM AND THROMBOSIS OF DEEP VEIN OF R LOW EXTREM	ACUTE EMBOLISM AND THROMBOSIS OF OTHER SPECIFIED DEEP VEIN OF RIGHT LOWER EXTREMITY
I82.492	ACUTE EMBOLISM AND THROMBOSIS OF DEEP VEIN OF L LOW EXTREM	ACUTE EMBOLISM AND THROMBOSIS OF OTHER SPECIFIED DEEP VEIN OF LEFT LOWER EXTREMITY
I82.493	ACUTE EMBOLISM AND THOMBOS OF DEEP VEIN OF LOW EXTRM, BI	ACUTE EMBOLISM AND THROMBOSIS OF OTHER SPECIFIED DEEP VEIN OF LOWER EXTREMITY, BILATERAL
I82.499	ACUTE EMBOLISM AND THROMBOSIS OF DEEP VEIN OF UNSP LOW EXTRM	ACUTE EMBOLISM AND THROMBOSIS OF OTHER SPECIFIED DEEP VEIN OF UNSPECIFIED LOWER EXTREMITY
I82.4Y1	AC EMBLSM AND THOMBOS UNSP DEEP VEINS OF R PROX LOW EXTRM	ACUTE EMBOLISM AND THROMBOSIS OF UNSPECIFIED DEEP VEINS OF RIGHT PROXIMAL LOWER EXTREMITY
I82.4Y2	AC EMBLSM AND THOMBOS UNSP DEEP VEINS OF LEFT PROX LOW EXTRM	ACUTE EMBOLISM AND THROMBOSIS OF UNSPECIFIED DEEP VEINS OF LEFT PROXIMAL LOWER EXTREMITY
I82.4Y3	AC EMBLSM AND THOMBOS UNSP DEEP VEINS OF PROX LOW EXTRM, BI	ACUTE EMBOLISM AND THROMBOSIS OF UNSPECIFIED DEEP VEINS OF PROXIMAL LOWER EXTREMITY, BILATERAL
I82.4Y9	ACUTE EMBLSM AND THOMBOS UNSP DEEP VN UNSP PROX LOW EXTRM	ACUTE EMBOLISM AND THROMBOSIS OF UNSPECIFIED DEEP VEINS OF UNSPECIFIED PROXIMAL LOWER EXTREMITY
I82.4Z1	AC EMBLSM AND THOMBOS UNSP DEEP VEINS OF R DIST LOW EXTRM	ACUTE EMBOLISM AND THROMBOSIS OF UNSPECIFIED DEEP VEINS OF RIGHT DISTAL LOWER EXTREMITY
I82.4Z2	AC EMBLSM AND THOMBOS UNSP DEEP VEINS OF LEFT DIST LOW EXTRM	ACUTE EMBOLISM AND THROMBOSIS OF UNSPECIFIED DEEP VEINS OF LEFT DISTAL LOWER EXTREMITY
I82.4Z3	AC EMBLSM AND THOMBOS UNSP DEEP VEINS OF DIST LOW EXTRM, BI	ACUTE EMBOLISM AND THROMBOSIS OF UNSPECIFIED DEEP VEINS OF DISTAL LOWER EXTREMITY, BILATERAL
I82.4Z9	ACUTE EMBLSM AND THOMBOS UNSP DEEP VN UNSP DISTAL LOW EXTRM	ACUTE EMBOLISM AND THROMBOSIS OF UNSPECIFIED DEEP VEINS OF UNSPECIFIED DISTAL LOWER EXTREMITY
I82.501	CHRONIC EMBOLISM AND THOMBOS UNSP DEEP VEINS OF R LOW EXTREM	CHRONIC EMBOLISM AND THROMBOSIS OF UNSPECIFIED DEEP VEINS OF RIGHT LOWER EXTREMITY
I82.502	CHRONIC EMBOLISM AND THOMBOS UNSP DEEP VEINS OF L LOW EXTREM	CHRONIC EMBOLISM AND THROMBOSIS OF UNSPECIFIED DEEP VEINS OF LEFT LOWER EXTREMITY
I82.503	CHRONIC EMBLSM AND THOMBOS UNSP DEEP VEINS OF LOW EXTRM, BI	CHRONIC EMBOLISM AND THROMBOSIS OF UNSPECIFIED DEEP VEINS OF LOWER EXTREMITY, BILATERAL
I82.509	CHRONIC EMBOLISM AND THOMBOS UNSP DEEP VN UNSP LOW EXTRM	CHRONIC EMBOLISM AND THROMBOSIS OF UNSPECIFIED DEEP VEINS OF UNSPECIFIED LOWER EXTREMITY
I82.511	CHRONIC EMBOLISM AND THROMBOSIS OF RIGHT FEMORAL VEIN	CHRONIC EMBOLISM AND THROMBOSIS OF RIGHT FEMORAL VEIN
I82.512	CHRONIC EMBOLISM AND THROMBOSIS OF LEFT FEMORAL VEIN	CHRONIC EMBOLISM AND THROMBOSIS OF LEFT FEMORAL VEIN
I82.513	CHRONIC EMBOLISM AND THROMBOSIS OF FEMORAL VEIN, BILATERAL	CHRONIC EMBOLISM AND THROMBOSIS OF FEMORAL VEIN, BILATERAL
I82.519	CHRONIC EMBOLISM AND THROMBOSIS OF UNSPECIFIED FEMORAL VEIN	CHRONIC EMBOLISM AND THROMBOSIS OF UNSPECIFIED FEMORAL VEIN
I82.521	CHRONIC EMBOLISM AND THROMBOSIS OF RIGHT ILIAC VEIN	CHRONIC EMBOLISM AND THROMBOSIS OF RIGHT ILIAC VEIN
I82.522	CHRONIC EMBOLISM AND THROMBOSIS OF LEFT ILIAC VEIN	CHRONIC EMBOLISM AND THROMBOSIS OF LEFT ILIAC VEIN
I82.523	CHRONIC EMBOLISM AND THROMBOSIS OF ILIAC VEIN, BILATERAL	CHRONIC EMBOLISM AND THROMBOSIS OF ILIAC VEIN, BILATERAL
I82.529	CHRONIC EMBOLISM AND THROMBOSIS OF UNSPECIFIED ILIAC VEIN	CHRONIC EMBOLISM AND THROMBOSIS OF UNSPECIFIED ILIAC VEIN
I82.531	CHRONIC EMBOLISM AND THROMBOSIS OF RIGHT POPLITEAL VEIN	CHRONIC EMBOLISM AND THROMBOSIS OF RIGHT POPLITEAL VEIN
I82.532	CHRONIC EMBOLISM AND THROMBOSIS OF LEFT POPLITEAL VEIN	CHRONIC EMBOLISM AND THROMBOSIS OF LEFT POPLITEAL VEIN
I82.533	CHRONIC EMBOLISM AND THROMBOSIS OF POPLITEAL VEIN, BILATERAL	CHRONIC EMBOLISM AND THROMBOSIS OF POPLITEAL VEIN, BILATERAL
I82.539	CHRONIC EMBOLISM AND THROMBOSIS OF UNSP POPLITEAL VEIN	CHRONIC EMBOLISM AND THROMBOSIS OF UNSPECIFIED POPLITEAL VEIN
I82.541	CHRONIC EMBOLISM AND THROMBOSIS OF RIGHT TIBIAL VEIN	CHRONIC EMBOLISM AND THROMBOSIS OF RIGHT TIBIAL VEIN
I82.542	CHRONIC EMBOLISM AND THROMBOSIS OF LEFT TIBIAL VEIN	CHRONIC EMBOLISM AND THROMBOSIS OF LEFT TIBIAL VEIN
I82.543	CHRONIC EMBOLISM AND THROMBOSIS OF TIBIAL VEIN, BILATERAL	CHRONIC EMBOLISM AND THROMBOSIS OF TIBIAL VEIN, BILATERAL
I82.549	CHRONIC EMBOLISM AND THROMBOSIS OF UNSPECIFIED TIBIAL VEIN	CHRONIC EMBOLISM AND THROMBOSIS OF UNSPECIFIED TIBIAL VEIN
I82.591	CHRONIC EMBOLISM AND THROMBOSIS OF DEEP VEIN OF R LOW EXTREM	CHRONIC EMBOLISM AND THROMBOSIS OF OTHER SPECIFIED DEEP VEIN OF RIGHT LOWER EXTREMITY
I82.592	CHRONIC EMBOLISM AND THROMBOSIS OF DEEP VEIN OF L LOW EXTREM	CHRONIC EMBOLISM AND THROMBOSIS OF OTHER SPECIFIED DEEP VEIN OF LEFT LOWER EXTREMITY
I82.593	CHRONIC EMBOLISM AND THOMBOS OF DEEP VEIN OF LOW EXTRM, BI	CHRONIC EMBOLISM AND THROMBOSIS OF OTHER SPECIFIED DEEP VEIN OF LOWER EXTREMITY, BILATERAL
I82.599	CHRONIC EMBOLISM AND THOMBOS OF DEEP VEIN OF UNSP LOW EXTRM	CHRONIC EMBOLISM AND THROMBOSIS OF OTHER SPECIFIED DEEP VEIN OF UNSPECIFIED LOWER EXTREMITY
I82.5Y1	CHR EMBLSM AND THOMBOS UNSP DEEP VEINS OF R PROX LOW EXTRM	CHRONIC EMBOLISM AND THROMBOSIS OF UNSPECIFIED DEEP VEINS OF RIGHT PROXIMAL LOWER EXTREMITY
I82.5Y2	CHR EMBLSM AND THOMBOS UNSP DEEP VN OF LEFT PROX LOW EXTRM	CHRONIC EMBOLISM AND THROMBOSIS OF UNSPECIFIED DEEP VEINS OF LEFT PROXIMAL LOWER EXTREMITY
I82.5Y3	CHR EMBLSM AND THOMBOS UNSP DEEP VEINS OF PROX LOW EXTRM, BI	CHRONIC EMBOLISM AND THROMBOSIS OF UNSPECIFIED DEEP VEINS OF PROXIMAL LOWER EXTREMITY, BILATERAL
I82.5Y9	CHRONIC EMBLSM AND THOMBOS UNSP DEEP VN UNSP PROX LOW EXTRM	CHRONIC EMBOLISM AND THROMBOSIS OF UNSPECIFIED DEEP VEINS OF UNSPECIFIED PROXIMAL LOWER EXTREMITY
I82.5Z1	CHR EMBLSM AND THOMBOS UNSP DEEP VEINS OF R DIST LOW EXTRM	CHRONIC EMBOLISM AND THROMBOSIS OF UNSPECIFIED DEEP VEINS OF RIGHT DISTAL LOWER EXTREMITY
I82.5Z2	CHR EMBLSM AND THOMBOS UNSP DEEP VN OF LEFT DIST LOW EXTRM	CHRONIC EMBOLISM AND THROMBOSIS OF UNSPECIFIED DEEP VEINS OF LEFT DISTAL LOWER EXTREMITY
I82.5Z3	CHR EMBLSM AND THOMBOS UNSP DEEP VEINS OF DIST LOW EXTRM, BI	CHRONIC EMBOLISM AND THROMBOSIS OF UNSPECIFIED DEEP VEINS OF DISTAL LOWER EXTREMITY, BILATERAL
I82.5Z9	CHR EMBLSM AND THOMBOS UNSP DEEP VN UNSP DISTAL LOW EXTRM	CHRONIC EMBOLISM AND THROMBOSIS OF UNSPECIFIED DEEP VEINS OF UNSPECIFIED DISTAL LOWER EXTREMITY
I82.601	ACUTE EMBOLISM AND THOMBOS UNSP VEINS OF R UP EXTREM	ACUTE EMBOLISM AND THROMBOSIS OF UNSPECIFIED VEINS OF RIGHT UPPER EXTREMITY
I82.602	ACUTE EMBOLISM AND THOMBOS UNSP VEINS OF L UP EXTREM	ACUTE EMBOLISM AND THROMBOSIS OF UNSPECIFIED VEINS OF LEFT UPPER EXTREMITY
I82.603	ACUTE EMBOLISM AND THOMBOS UNSP VEINS OF UP EXTREM, BI	ACUTE EMBOLISM AND THROMBOSIS OF UNSPECIFIED VEINS OF UPPER EXTREMITY, BILATERAL
I82.609	ACUTE EMBOLISM AND THOMBOS UNSP VN UNSP UPPER EXTREMITY	ACUTE EMBOLISM AND THROMBOSIS OF UNSPECIFIED VEINS OF UNSPECIFIED UPPER EXTREMITY
I82.611	ACUTE EMBOLISM AND THOMBOS OF SUPERFIC VEINS OF R UP EXTREM	ACUTE EMBOLISM AND THROMBOSIS OF SUPERFICIAL VEINS OF RIGHT UPPER EXTREMITY
I82.612	ACUTE EMBOLISM AND THOMBOS OF SUPERFIC VEINS OF L UP EXTREM	ACUTE EMBOLISM AND THROMBOSIS OF SUPERFICIAL VEINS OF LEFT UPPER EXTREMITY
I82.613	ACUTE EMBLSM AND THOMBOS OF SUPERFIC VEINS OF UP EXTREM, BI	ACUTE EMBOLISM AND THROMBOSIS OF SUPERFICIAL VEINS OF UPPER EXTREMITY, BILATERAL
I82.619	ACUTE EMBOLISM AND THROMBOSIS OF SUPERFIC VN UNSP UP EXTREM	ACUTE EMBOLISM AND THROMBOSIS OF SUPERFICIAL VEINS OF UNSPECIFIED UPPER EXTREMITY
I82.621	ACUTE EMBOLISM AND THROMBOSIS OF DEEP VEINS OF R UP EXTREM	ACUTE EMBOLISM AND THROMBOSIS OF DEEP VEINS OF RIGHT UPPER EXTREMITY
I82.622	ACUTE EMBOLISM AND THROMBOSIS OF DEEP VEINS OF L UP EXTREM	ACUTE EMBOLISM AND THROMBOSIS OF DEEP VEINS OF LEFT UPPER EXTREMITY
I82.623	ACUTE EMBOLISM AND THOMBOS OF DEEP VEINS OF UP EXTREM, BI	ACUTE EMBOLISM AND THROMBOSIS OF DEEP VEINS OF UPPER EXTREMITY, BILATERAL
I82.629	ACUTE EMBOLISM AND THROMBOSIS OF DEEP VN UNSP UP EXTREM	ACUTE EMBOLISM AND THROMBOSIS OF DEEP VEINS OF UNSPECIFIED UPPER EXTREMITY
I82.701	CHRONIC EMBOLISM AND THOMBOS UNSP VEINS OF R UP EXTREM	CHRONIC EMBOLISM AND THROMBOSIS OF UNSPECIFIED VEINS OF RIGHT UPPER EXTREMITY
I82.702	CHRONIC EMBOLISM AND THOMBOS UNSP VEINS OF L UP EXTREM	CHRONIC EMBOLISM AND THROMBOSIS OF UNSPECIFIED VEINS OF LEFT UPPER EXTREMITY
I82.703	CHRONIC EMBOLISM AND THOMBOS UNSP VEINS OF UP EXTREM, BI	CHRONIC EMBOLISM AND THROMBOSIS OF UNSPECIFIED VEINS OF UPPER EXTREMITY, BILATERAL
I82.709	CHRONIC EMBOLISM AND THOMBOS UNSP VN UNSP UPPER EXTREMITY	CHRONIC EMBOLISM AND THROMBOSIS OF UNSPECIFIED VEINS OF UNSPECIFIED UPPER EXTREMITY
I82.711	CHRONIC EMBLSM AND THOMBOS OF SUPERFIC VEINS OF R UP EXTREM	CHRONIC EMBOLISM AND THROMBOSIS OF SUPERFICIAL VEINS OF RIGHT UPPER EXTREMITY
I82.712	CHRONIC EMBLSM AND THOMBOS OF SUPERFIC VEINS OF L UP EXTREM	CHRONIC EMBOLISM AND THROMBOSIS OF SUPERFICIAL VEINS OF LEFT UPPER EXTREMITY
I82.713	CHR EMBLSM AND THOMBOS OF SUPERFIC VEINS OF UP EXTREM, BI	CHRONIC EMBOLISM AND THROMBOSIS OF SUPERFICIAL VEINS OF UPPER EXTREMITY, BILATERAL
I82.719	CHRONIC EMBOLISM AND THOMBOS OF SUPERFIC VN UNSP UP EXTREM	CHRONIC EMBOLISM AND THROMBOSIS OF SUPERFICIAL VEINS OF UNSPECIFIED UPPER EXTREMITY
I82.721	CHRONIC EMBOLISM AND THROMBOSIS OF DEEP VEINS OF R UP EXTREM	CHRONIC EMBOLISM AND THROMBOSIS OF DEEP VEINS OF RIGHT UPPER EXTREMITY
I82.722	CHRONIC EMBOLISM AND THROMBOSIS OF DEEP VEINS OF L UP EXTREM	CHRONIC EMBOLISM AND THROMBOSIS OF DEEP VEINS OF LEFT UPPER EXTREMITY
I82.723	CHRONIC EMBOLISM AND THOMBOS OF DEEP VEINS OF UP EXTREM, BI	CHRONIC EMBOLISM AND THROMBOSIS OF DEEP VEINS OF UPPER EXTREMITY, BILATERAL
I82.729	CHRONIC EMBOLISM AND THROMBOSIS OF DEEP VN UNSP UP EXTREM	CHRONIC EMBOLISM AND THROMBOSIS OF DEEP VEINS OF UNSPECIFIED UPPER EXTREMITY
I82.811	EMBOLISM AND THROMBOSIS OF SUPERFICIAL VEINS OF R LOW EXTREM	EMBOLISM AND THROMBOSIS OF SUPERFICIAL VEINS OF RIGHT LOWER EXTREMITY
I82.812	EMBOLISM AND THROMBOSIS OF SUPERFICIAL VEINS OF L LOW EXTREM	EMBOLISM AND THROMBOSIS OF SUPERFICIAL VEINS OF LEFT LOWER EXTREMITY
I82.813	EMBOLISM AND THOMBOS OF SUPERFIC VEINS OF LOW EXTRM, BI	EMBOLISM AND THROMBOSIS OF SUPERFICIAL VEINS OF LOWER EXTREMITIES, BILATERAL
I82.819	EMBOLISM AND THROMBOSIS OF SUPERFICIAL VN UNSP LOW EXTRM	EMBOLISM AND THROMBOSIS OF SUPERFICIAL VEINS OF UNSPECIFIED LOWER EXTREMITY
I82.890	ACUTE EMBOLISM AND THROMBOSIS OF OTHER SPECIFIED VEINS	ACUTE EMBOLISM AND THROMBOSIS OF OTHER SPECIFIED VEINS
I82.891	CHRONIC EMBOLISM AND THROMBOSIS OF OTHER SPECIFIED VEINS	CHRONIC EMBOLISM AND THROMBOSIS OF OTHER SPECIFIED VEINS
I82.90	ACUTE EMBOLISM AND THROMBOSIS OF UNSPECIFIED VEIN	ACUTE EMBOLISM AND THROMBOSIS OF UNSPECIFIED VEIN
I82.91	CHRONIC EMBOLISM AND THROMBOSIS OF UNSPECIFIED VEIN	CHRONIC EMBOLISM AND THROMBOSIS OF UNSPECIFIED VEIN
I82.A11	ACUTE EMBOLISM AND THROMBOSIS OF RIGHT AXILLARY VEIN	ACUTE EMBOLISM AND THROMBOSIS OF RIGHT AXILLARY VEIN
I82.A12	ACUTE EMBOLISM AND THROMBOSIS OF LEFT AXILLARY VEIN	ACUTE EMBOLISM AND THROMBOSIS OF LEFT AXILLARY VEIN
I82.A13	ACUTE EMBOLISM AND THROMBOSIS OF AXILLARY VEIN, BILATERAL	ACUTE EMBOLISM AND THROMBOSIS OF AXILLARY VEIN, BILATERAL
I82.A19	ACUTE EMBOLISM AND THROMBOSIS OF UNSPECIFIED AXILLARY VEIN	ACUTE EMBOLISM AND THROMBOSIS OF UNSPECIFIED AXILLARY VEIN
I82.A21	CHRONIC EMBOLISM AND THROMBOSIS OF RIGHT AXILLARY VEIN	CHRONIC EMBOLISM AND THROMBOSIS OF RIGHT AXILLARY VEIN
I82.A22	CHRONIC EMBOLISM AND THROMBOSIS OF LEFT AXILLARY VEIN	CHRONIC EMBOLISM AND THROMBOSIS OF LEFT AXILLARY VEIN
I82.A23	CHRONIC EMBOLISM AND THROMBOSIS OF AXILLARY VEIN, BILATERAL	CHRONIC EMBOLISM AND THROMBOSIS OF AXILLARY VEIN, BILATERAL
I82.A29	CHRONIC EMBOLISM AND THROMBOSIS OF UNSPECIFIED AXILLARY VEIN	CHRONIC EMBOLISM AND THROMBOSIS OF UNSPECIFIED AXILLARY VEIN
I82.B11	ACUTE EMBOLISM AND THROMBOSIS OF RIGHT SUBCLAVIAN VEIN	ACUTE EMBOLISM AND THROMBOSIS OF RIGHT SUBCLAVIAN VEIN
I82.B12	ACUTE EMBOLISM AND THROMBOSIS OF LEFT SUBCLAVIAN VEIN	ACUTE EMBOLISM AND THROMBOSIS OF LEFT SUBCLAVIAN VEIN
I82.B13	ACUTE EMBOLISM AND THROMBOSIS OF SUBCLAVIAN VEIN, BILATERAL	ACUTE EMBOLISM AND THROMBOSIS OF SUBCLAVIAN VEIN, BILATERAL
I82.B19	ACUTE EMBOLISM AND THROMBOSIS OF UNSPECIFIED SUBCLAVIAN VEIN	ACUTE EMBOLISM AND THROMBOSIS OF UNSPECIFIED SUBCLAVIAN VEIN
I82.B21	CHRONIC EMBOLISM AND THROMBOSIS OF RIGHT SUBCLAVIAN VEIN	CHRONIC EMBOLISM AND THROMBOSIS OF RIGHT SUBCLAVIAN VEIN
I82.B22	CHRONIC EMBOLISM AND THROMBOSIS OF LEFT SUBCLAVIAN VEIN	CHRONIC EMBOLISM AND THROMBOSIS OF LEFT SUBCLAVIAN VEIN
I82.B23	CHRONIC EMBOLISM AND THROMBOSIS OF SUBCLAV VEIN, BILATERAL	CHRONIC EMBOLISM AND THROMBOSIS OF SUBCLAVIAN VEIN, BILATERAL
I82.B29	CHRONIC EMBOLISM AND THROMBOSIS OF UNSP SUBCLAVIAN VEIN	CHRONIC EMBOLISM AND THROMBOSIS OF UNSPECIFIED SUBCLAVIAN VEIN
I82.C11	ACUTE EMBOLISM AND THROMBOSIS OF RIGHT INTERNAL JUGULAR VEIN	ACUTE EMBOLISM AND THROMBOSIS OF RIGHT INTERNAL JUGULAR VEIN
I82.C12	ACUTE EMBOLISM AND THROMBOSIS OF LEFT INTERNAL JUGULAR VEIN	ACUTE EMBOLISM AND THROMBOSIS OF LEFT INTERNAL JUGULAR VEIN
I82.C13	ACUTE EMBOLISM AND THROMBOSIS OF INT JUGULAR VEIN, BILATERAL	ACUTE EMBOLISM AND THROMBOSIS OF INTERNAL JUGULAR VEIN, BILATERAL
I82.C19	ACUTE EMBOLISM AND THROMBOSIS OF UNSP INTERNAL JUGULAR VEIN	ACUTE EMBOLISM AND THROMBOSIS OF UNSPECIFIED INTERNAL JUGULAR VEIN
I82.C21	CHRONIC EMBOLISM AND THROMBOSIS OF R INT JUGULAR VEIN	CHRONIC EMBOLISM AND THROMBOSIS OF RIGHT INTERNAL JUGULAR VEIN
I82.C22	CHRONIC EMBOLISM AND THROMBOSIS OF L INT JUGULAR VEIN	CHRONIC EMBOLISM AND THROMBOSIS OF LEFT INTERNAL JUGULAR VEIN
I82.C23	CHRONIC EMBOLISM AND THOMBOS OF INT JUGULAR VEIN, BILATERAL	CHRONIC EMBOLISM AND THROMBOSIS OF INTERNAL JUGULAR VEIN, BILATERAL
I82.C29	CHRONIC EMBOLISM AND THOMBOS UNSP INTERNAL JUGULAR VEIN	CHRONIC EMBOLISM AND THROMBOSIS OF UNSPECIFIED INTERNAL JUGULAR VEIN

## Sheet: Bleeding
ICD9_DX_CD	SHORT_DSCRPTN	ICD9_DX_DSCRPTN	ICD9_DXGRP_DSCRPTN
H05.231	HEMORRHAGE OF RIGHT ORBIT	HEMORRHAGE OF RIGHT ORBIT	EYE DISORDERS - OTHER
H05.232	HEMORRHAGE OF LEFT ORBIT	HEMORRHAGE OF LEFT ORBIT	EYE DISORDERS - OTHER
H05.233	HEMORRHAGE OF BILATERAL ORBIT	HEMORRHAGE OF BILATERAL ORBIT	EYE DISORDERS - OTHER
H05.239	HEMORRHAGE OF UNSPECIFIED ORBIT	HEMORRHAGE OF UNSPECIFIED ORBIT	EYE DISORDERS - OTHER
H21.00	HYPHEMA, UNSPECIFIED EYE	HYPHEMA, UNSPECIFIED EYE	EYE DISORDERS - OTHER
H21.01	HYPHEMA, RIGHT EYE	HYPHEMA, RIGHT EYE	EYE DISORDERS - OTHER
H21.02	HYPHEMA, LEFT EYE	HYPHEMA, LEFT EYE	EYE DISORDERS - OTHER
H21.03	HYPHEMA, BILATERAL	HYPHEMA, BILATERAL	EYE DISORDERS - OTHER
H31.301	UNSPECIFIED CHOROIDAL HEMORRHAGE, RIGHT EYE	UNSPECIFIED CHOROIDAL HEMORRHAGE, RIGHT EYE	Retinal Disorders
H31.302	UNSPECIFIED CHOROIDAL HEMORRHAGE, LEFT EYE	UNSPECIFIED CHOROIDAL HEMORRHAGE, LEFT EYE	Retinal Disorders
H31.303	UNSPECIFIED CHOROIDAL HEMORRHAGE, BILATERAL	UNSPECIFIED CHOROIDAL HEMORRHAGE, BILATERAL	Retinal Disorders
H31.309	UNSPECIFIED CHOROIDAL HEMORRHAGE, UNSPECIFIED EYE	UNSPECIFIED CHOROIDAL HEMORRHAGE, UNSPECIFIED EYE	Retinal Disorders
H31.311	EXPULSIVE CHOROIDAL HEMORRHAGE, RIGHT EYE	EXPULSIVE CHOROIDAL HEMORRHAGE, RIGHT EYE	Retinal Disorders
H31.312	EXPULSIVE CHOROIDAL HEMORRHAGE, LEFT EYE	EXPULSIVE CHOROIDAL HEMORRHAGE, LEFT EYE	Retinal Disorders
H31.313	EXPULSIVE CHOROIDAL HEMORRHAGE, BILATERAL	EXPULSIVE CHOROIDAL HEMORRHAGE, BILATERAL	Retinal Disorders
H31.319	EXPULSIVE CHOROIDAL HEMORRHAGE, UNSPECIFIED EYE	EXPULSIVE CHOROIDAL HEMORRHAGE, UNSPECIFIED EYE	Retinal Disorders
H31.321	CHOROIDAL RUPTURE, RIGHT EYE	CHOROIDAL RUPTURE, RIGHT EYE	Retinal Disorders
H31.322	CHOROIDAL RUPTURE, LEFT EYE	CHOROIDAL RUPTURE, LEFT EYE	Retinal Disorders
H31.323	CHOROIDAL RUPTURE, BILATERAL	CHOROIDAL RUPTURE, BILATERAL	Retinal Disorders
H31.329	CHOROIDAL RUPTURE, UNSPECIFIED EYE	CHOROIDAL RUPTURE, UNSPECIFIED EYE	Retinal Disorders
H31.411	HEMORRHAGIC CHOROIDAL DETACHMENT, RIGHT EYE	HEMORRHAGIC CHOROIDAL DETACHMENT, RIGHT EYE	Retinal Disorders
H31.412	HEMORRHAGIC CHOROIDAL DETACHMENT, LEFT EYE	HEMORRHAGIC CHOROIDAL DETACHMENT, LEFT EYE	Retinal Disorders
H31.413	HEMORRHAGIC CHOROIDAL DETACHMENT, BILATERAL	HEMORRHAGIC CHOROIDAL DETACHMENT, BILATERAL	Retinal Disorders
H31.419	HEMORRHAGIC CHOROIDAL DETACHMENT, UNSPECIFIED EYE	HEMORRHAGIC CHOROIDAL DETACHMENT, UNSPECIFIED EYE	Retinal Disorders
H35.60	RETINAL HEMORRHAGE, UNSPECIFIED EYE	RETINAL HEMORRHAGE, UNSPECIFIED EYE	Retinal Disorders
H35.61	RETINAL HEMORRHAGE, RIGHT EYE	RETINAL HEMORRHAGE, RIGHT EYE	Retinal Disorders
H35.62	RETINAL HEMORRHAGE, LEFT EYE	RETINAL HEMORRHAGE, LEFT EYE	Retinal Disorders
H35.63	RETINAL HEMORRHAGE, BILATERAL	RETINAL HEMORRHAGE, BILATERAL	Retinal Disorders
H35.731	HEMORRHAGIC DETACH OF RETINAL PIGMENT EPITHELIUM, RIGHT EYE	HEMORRHAGIC DETACHMENT OF RETINAL PIGMENT EPITHELIUM, RIGHT EYE	Retinal Disorders
H35.732	HEMORRHAGIC DETACH OF RETINAL PIGMENT EPITHELIUM, LEFT EYE	HEMORRHAGIC DETACHMENT OF RETINAL PIGMENT EPITHELIUM, LEFT EYE	Retinal Disorders
H35.733	HEMORRHAGIC DETACH OF RETINAL PIGMENT EPITHELIUM, BILATERAL	HEMORRHAGIC DETACHMENT OF RETINAL PIGMENT EPITHELIUM, BILATERAL	Retinal Disorders
H35.739	HEMORRHAGIC DETACH OF RETINAL PIGMENT EPITHELIUM, UNSP EYE	HEMORRHAGIC DETACHMENT OF RETINAL PIGMENT EPITHELIUM, UNSPECIFIED EYE	Retinal Disorders
H43.10	VITREOUS HEMORRHAGE, UNSPECIFIED EYE	VITREOUS HEMORRHAGE, UNSPECIFIED EYE	EYE DISORDERS - OTHER
H43.11	VITREOUS HEMORRHAGE, RIGHT EYE	VITREOUS HEMORRHAGE, RIGHT EYE	EYE DISORDERS - OTHER
H43.12	VITREOUS HEMORRHAGE, LEFT EYE	VITREOUS HEMORRHAGE, LEFT EYE	EYE DISORDERS - OTHER
H43.13	VITREOUS HEMORRHAGE, BILATERAL	VITREOUS HEMORRHAGE, BILATERAL	EYE DISORDERS - OTHER
H44.811	HEMOPHTHALMOS, RIGHT EYE	HEMOPHTHALMOS, RIGHT EYE	EYE DISORDERS - OTHER
H44.812	HEMOPHTHALMOS, LEFT EYE	HEMOPHTHALMOS, LEFT EYE	EYE DISORDERS - OTHER
H44.813	HEMOPHTHALMOS, BILATERAL	HEMOPHTHALMOS, BILATERAL	EYE DISORDERS - OTHER
H44.819	HEMOPHTHALMOS, UNSPECIFIED EYE	HEMOPHTHALMOS, UNSPECIFIED EYE	EYE DISORDERS - OTHER
H47.021	HEMORRHAGE IN OPTIC NERVE SHEATH, RIGHT EYE	HEMORRHAGE IN OPTIC NERVE SHEATH, RIGHT EYE	EYE DISORDERS - OTHER
H47.022	HEMORRHAGE IN OPTIC NERVE SHEATH, LEFT EYE	HEMORRHAGE IN OPTIC NERVE SHEATH, LEFT EYE	EYE DISORDERS - OTHER
H47.023	HEMORRHAGE IN OPTIC NERVE SHEATH, BILATERAL	HEMORRHAGE IN OPTIC NERVE SHEATH, BILATERAL	EYE DISORDERS - OTHER
H47.029	HEMORRHAGE IN OPTIC NERVE SHEATH, UNSPECIFIED EYE	HEMORRHAGE IN OPTIC NERVE SHEATH, UNSPECIFIED EYE	EYE DISORDERS - OTHER
H61.121	HEMATOMA OF PINNA, RIGHT EAR	HEMATOMA OF PINNA, RIGHT EAR	Ear/Hearing Disorders
H61.122	HEMATOMA OF PINNA, LEFT EAR	HEMATOMA OF PINNA, LEFT EAR	Ear/Hearing Disorders
H61.123	HEMATOMA OF PINNA, BILATERAL	HEMATOMA OF PINNA, BILATERAL	Ear/Hearing Disorders
H61.129	HEMATOMA OF PINNA, UNSPECIFIED EAR	HEMATOMA OF PINNA, UNSPECIFIED EAR	Ear/Hearing Disorders
I60.00	NTRM SUBARACH HEMORRHAGE FROM UNSP CAROTID SIPHON AND BIFURC	NONTRAUMATIC SUBARACHNOID HEMORRHAGE FROM UNSPECIFIED CAROTID SIPHON AND BIFURCATION	Cerebrovascular Disease
I60.01	NTRM SUBARACH HEMOR FROM RIGHT CAROTID SIPHON AND BIFURC	NONTRAUMATIC SUBARACHNOID HEMORRHAGE FROM RIGHT CAROTID SIPHON AND BIFURCATION	Cerebrovascular Disease
I60.02	NTRM SUBARACH HEMORRHAGE FROM LEFT CAROTID SIPHON AND BIFURC	NONTRAUMATIC SUBARACHNOID HEMORRHAGE FROM LEFT CAROTID SIPHON AND BIFURCATION	Cerebrovascular Disease
I60.10	NTRM SUBARACH HEMORRHAGE FROM UNSP MIDDLE CEREBRAL ARTERY	NONTRAUMATIC SUBARACHNOID HEMORRHAGE FROM UNSPECIFIED MIDDLE CEREBRAL ARTERY	Cerebrovascular Disease
I60.11	NTRM SUBARACH HEMORRHAGE FROM RIGHT MIDDLE CEREBRAL ARTERY	NONTRAUMATIC SUBARACHNOID HEMORRHAGE FROM RIGHT MIDDLE CEREBRAL ARTERY	Cerebrovascular Disease
I60.12	NTRM SUBARACH HEMORRHAGE FROM LEFT MIDDLE CEREBRAL ARTERY	NONTRAUMATIC SUBARACHNOID HEMORRHAGE FROM LEFT MIDDLE CEREBRAL ARTERY	Cerebrovascular Disease
I60.2	NTRM SUBARACH HEMORRHAGE FROM ANTERIOR COMMUNICATING ARTERY	NONTRAUMATIC SUBARACHNOID HEMORRHAGE FROM ANTERIOR COMMUNICATING ARTERY	Cerebrovascular Disease
I60.20	NTRM SUBARACH HEMOR FROM UNSP ANTERIOR COMMUNICATING ARTERY	NONTRAUMATIC SUBARACHNOID HEMORRHAGE FROM UNSPECIFIED ANTERIOR COMMUNICATING ARTERY	Cerebrovascular Disease
I60.21	NTRM SUBARACH HEMOR FROM RIGHT ANTERIOR COMMUNICATING ARTERY	NONTRAUMATIC SUBARACHNOID HEMORRHAGE FROM RIGHT ANTERIOR COMMUNICATING ARTERY	Cerebrovascular Disease
I60.22	NTRM SUBARACH HEMOR FROM LEFT ANTERIOR COMMUNICATING ARTERY	NONTRAUMATIC SUBARACHNOID HEMORRHAGE FROM LEFT ANTERIOR COMMUNICATING ARTERY	Cerebrovascular Disease
I60.30	NTRM SUBARACH HEMOR FROM UNSP POSTERIOR COMMUNICATING ARTERY	NONTRAUMATIC SUBARACHNOID HEMORRHAGE FROM UNSPECIFIED POSTERIOR COMMUNICATING ARTERY	Cerebrovascular Disease
I60.31	NTRM SUBARACH HEMOR FROM RIGHT POST COMMUNICATING ARTERY	NONTRAUMATIC SUBARACHNOID HEMORRHAGE FROM RIGHT POSTERIOR COMMUNICATING ARTERY	Cerebrovascular Disease
I60.32	NTRM SUBARACH HEMOR FROM LEFT POSTERIOR COMMUNICATING ARTERY	NONTRAUMATIC SUBARACHNOID HEMORRHAGE FROM LEFT POSTERIOR COMMUNICATING ARTERY	Cerebrovascular Disease
I60.4	NONTRAUMATIC SUBARACHNOID HEMORRHAGE FROM BASILAR ARTERY	NONTRAUMATIC SUBARACHNOID HEMORRHAGE FROM BASILAR ARTERY	Cerebrovascular Disease
I60.50	NONTRAUMATIC SUBARACHNOID HEMORRHAGE FROM UNSP VERTEB ART	NONTRAUMATIC SUBARACHNOID HEMORRHAGE FROM UNSPECIFIED VERTEBRAL ARTERY	Cerebrovascular Disease
I60.51	NONTRAUMATIC SUBARACHNOID HEMORRHAGE FROM R VERTEB ART	NONTRAUMATIC SUBARACHNOID HEMORRHAGE FROM RIGHT VERTEBRAL ARTERY	Cerebrovascular Disease
I60.52	NONTRAUMATIC SUBARACHNOID HEMORRHAGE FROM L VERTEB ART	NONTRAUMATIC SUBARACHNOID HEMORRHAGE FROM LEFT VERTEBRAL ARTERY	Cerebrovascular Disease
I60.6	NONTRAUMATIC SUBARACHNOID HEMORRHAGE FROM OTH INTRACRAN ART	NONTRAUMATIC SUBARACHNOID HEMORRHAGE FROM OTHER INTRACRANIAL ARTERIES	Cerebrovascular Disease
I60.7	NONTRAUMATIC SUBARACHNOID HEMORRHAGE FROM UNSP INTRACRAN ART	NONTRAUMATIC SUBARACHNOID HEMORRHAGE FROM UNSPECIFIED INTRACRANIAL ARTERY	Cerebrovascular Disease
I60.8	OTHER NONTRAUMATIC SUBARACHNOID HEMORRHAGE	OTHER NONTRAUMATIC SUBARACHNOID HEMORRHAGE	Cerebrovascular Disease
I60.9	NONTRAUMATIC SUBARACHNOID HEMORRHAGE, UNSPECIFIED	NONTRAUMATIC SUBARACHNOID HEMORRHAGE, UNSPECIFIED	Cerebrovascular Disease
I61.0	NONTRAUMATIC INTCRBL HEMORRHAGE IN HEMISPHERE, SUBCORTICAL	NONTRAUMATIC INTRACEREBRAL HEMORRHAGE IN HEMISPHERE, SUBCORTICAL	Cerebrovascular Disease
I61.1	NONTRAUMATIC INTCRBL HEMORRHAGE IN HEMISPHERE, CORTICAL	NONTRAUMATIC INTRACEREBRAL HEMORRHAGE IN HEMISPHERE, CORTICAL	Cerebrovascular Disease
I61.2	NONTRAUMATIC INTRACEREBRAL HEMORRHAGE IN HEMISPHERE, UNSP	NONTRAUMATIC INTRACEREBRAL HEMORRHAGE IN HEMISPHERE, UNSPECIFIED	Cerebrovascular Disease
I61.3	NONTRAUMATIC INTRACEREBRAL HEMORRHAGE IN BRAIN STEM	NONTRAUMATIC INTRACEREBRAL HEMORRHAGE IN BRAIN STEM	Cerebrovascular Disease
I61.4	NONTRAUMATIC INTRACEREBRAL HEMORRHAGE IN CEREBELLUM	NONTRAUMATIC INTRACEREBRAL HEMORRHAGE IN CEREBELLUM	Cerebrovascular Disease
I61.5	NONTRAUMATIC INTRACEREBRAL HEMORRHAGE, INTRAVENTRICULAR	NONTRAUMATIC INTRACEREBRAL HEMORRHAGE, INTRAVENTRICULAR	Cerebrovascular Disease
I61.6	NONTRAUMATIC INTRACEREBRAL HEMORRHAGE, MULTIPLE LOCALIZED	NONTRAUMATIC INTRACEREBRAL HEMORRHAGE, MULTIPLE LOCALIZED	Cerebrovascular Disease
I61.8	OTHER NONTRAUMATIC INTRACEREBRAL HEMORRHAGE	OTHER NONTRAUMATIC INTRACEREBRAL HEMORRHAGE	Cerebrovascular Disease
I61.9	NONTRAUMATIC INTRACEREBRAL HEMORRHAGE, UNSPECIFIED	NONTRAUMATIC INTRACEREBRAL HEMORRHAGE, UNSPECIFIED	Cerebrovascular Disease
I62.00	NONTRAUMATIC SUBDURAL HEMORRHAGE, UNSPECIFIED	NONTRAUMATIC SUBDURAL HEMORRHAGE, UNSPECIFIED	Cerebrovascular Disease
I62.01	NONTRAUMATIC ACUTE SUBDURAL HEMORRHAGE	NONTRAUMATIC ACUTE SUBDURAL HEMORRHAGE	Cerebrovascular Disease
I62.02	NONTRAUMATIC SUBACUTE SUBDURAL HEMORRHAGE	NONTRAUMATIC SUBACUTE SUBDURAL HEMORRHAGE	Cerebrovascular Disease
I62.03	NONTRAUMATIC CHRONIC SUBDURAL HEMORRHAGE	NONTRAUMATIC CHRONIC SUBDURAL HEMORRHAGE	Cerebrovascular Disease
I62.1	NONTRAUMATIC EXTRADURAL HEMORRHAGE	NONTRAUMATIC EXTRADURAL HEMORRHAGE	Cerebrovascular Disease
I85.01	ESOPHAGEAL VARICES WITH BLEEDING	ESOPHAGEAL VARICES WITH BLEEDING	Esophageal Disorders
K22.11	ULCER OF ESOPHAGUS WITH BLEEDING	ULCER OF ESOPHAGUS WITH BLEEDING	Esophageal Disorders
K25.0	ACUTE GASTRIC ULCER WITH HEMORRHAGE	ACUTE GASTRIC ULCER WITH HEMORRHAGE	Peptic Ulcer Disease
K25.2	ACUTE GASTRIC ULCER WITH BOTH HEMORRHAGE AND PERFORATION	ACUTE GASTRIC ULCER WITH BOTH HEMORRHAGE AND PERFORATION	Peptic Ulcer Disease
K25.4	CHRONIC OR UNSPECIFIED GASTRIC ULCER WITH HEMORRHAGE	CHRONIC OR UNSPECIFIED GASTRIC ULCER WITH HEMORRHAGE	Peptic Ulcer Disease
K25.6	CHRONIC OR UNSP GASTRIC ULCER W BOTH HEMORRHAGE AND PERF	CHRONIC OR UNSPECIFIED GASTRIC ULCER WITH BOTH HEMORRHAGE AND PERFORATION	Peptic Ulcer Disease
K26.0	ACUTE DUODENAL ULCER WITH HEMORRHAGE	ACUTE DUODENAL ULCER WITH HEMORRHAGE	Peptic Ulcer Disease
K26.2	ACUTE DUODENAL ULCER WITH BOTH HEMORRHAGE AND PERFORATION	ACUTE DUODENAL ULCER WITH BOTH HEMORRHAGE AND PERFORATION	Peptic Ulcer Disease
K26.4	CHRONIC OR UNSPECIFIED DUODENAL ULCER WITH HEMORRHAGE	CHRONIC OR UNSPECIFIED DUODENAL ULCER WITH HEMORRHAGE	Peptic Ulcer Disease
K26.6	CHRONIC OR UNSP DUODENAL ULCER W BOTH HEMORRHAGE AND PERF	CHRONIC OR UNSPECIFIED DUODENAL ULCER WITH BOTH HEMORRHAGE AND PERFORATION	Peptic Ulcer Disease
K27.0	ACUTE PEPTIC ULCER, SITE UNSPECIFIED, WITH HEMORRHAGE	ACUTE PEPTIC ULCER, SITE UNSPECIFIED, WITH HEMORRHAGE	Peptic Ulcer Disease
K27.2	ACUTE PEPTIC ULCER, SITE UNSP, W BOTH HEMORRHAGE AND PERF	ACUTE PEPTIC ULCER, SITE UNSPECIFIED, WITH BOTH HEMORRHAGE AND PERFORATION	Peptic Ulcer Disease
K27.4	CHRONIC OR UNSP PEPTIC ULCER, SITE UNSP, WITH HEMORRHAGE	CHRONIC OR UNSPECIFIED PEPTIC ULCER, SITE UNSPECIFIED, WITH HEMORRHAGE	Peptic Ulcer Disease
K27.6	CHR OR UNSP PEPTIC ULCER, SITE UNSP, W BOTH HEMOR AND PERF	CHRONIC OR UNSPECIFIED PEPTIC ULCER, SITE UNSPECIFIED, WITH BOTH HEMORRHAGE AND PERFORATION	Peptic Ulcer Disease
K28.0	ACUTE GASTROJEJUNAL ULCER WITH HEMORRHAGE	ACUTE GASTROJEJUNAL ULCER WITH HEMORRHAGE	Peptic Ulcer Disease
K28.2	ACUTE GASTROJEJUNAL ULCER W BOTH HEMORRHAGE AND PERFORATION	ACUTE GASTROJEJUNAL ULCER WITH BOTH HEMORRHAGE AND PERFORATION	Peptic Ulcer Disease
K28.4	CHRONIC OR UNSPECIFIED GASTROJEJUNAL ULCER WITH HEMORRHAGE	CHRONIC OR UNSPECIFIED GASTROJEJUNAL ULCER WITH HEMORRHAGE	Peptic Ulcer Disease
K28.6	CHRONIC OR UNSP GASTROJEJUNAL ULCER W BOTH HEMOR AND PERF	CHRONIC OR UNSPECIFIED GASTROJEJUNAL ULCER WITH BOTH HEMORRHAGE AND PERFORATION	Peptic Ulcer Disease
K29.01	ACUTE GASTRITIS WITH BLEEDING	ACUTE GASTRITIS WITH BLEEDING	Gastritis/Dyspepsia
K29.21	ALCOHOLIC GASTRITIS WITH BLEEDING	ALCOHOLIC GASTRITIS WITH BLEEDING	Gastritis/Dyspepsia
K29.31	CHRONIC SUPERFICIAL GASTRITIS WITH BLEEDING	CHRONIC SUPERFICIAL GASTRITIS WITH BLEEDING	Gastritis/Dyspepsia
K29.41	CHRONIC ATROPHIC GASTRITIS WITH BLEEDING	CHRONIC ATROPHIC GASTRITIS WITH BLEEDING	Gastritis/Dyspepsia
K29.51	UNSPECIFIED CHRONIC GASTRITIS WITH BLEEDING	UNSPECIFIED CHRONIC GASTRITIS WITH BLEEDING	Gastritis/Dyspepsia
K29.61	OTHER GASTRITIS WITH BLEEDING	OTHER GASTRITIS WITH BLEEDING	Gastritis/Dyspepsia
K29.71	GASTRITIS, UNSPECIFIED, WITH BLEEDING	GASTRITIS, UNSPECIFIED, WITH BLEEDING	Gastritis/Dyspepsia
K29.81	DUODENITIS WITH BLEEDING	DUODENITIS WITH BLEEDING	Gastritis/Dyspepsia
K29.91	GASTRODUODENITIS, UNSPECIFIED, WITH BLEEDING	GASTRODUODENITIS, UNSPECIFIED, WITH BLEEDING	Gastritis/Dyspepsia
K31.811	ANGIODYSPLASIA OF STOMACH AND DUODENUM WITH BLEEDING	ANGIODYSPLASIA OF STOMACH AND DUODENUM WITH BLEEDING	Digestive Disorders - Other
K50.011	CROHN'S DISEASE OF SMALL INTESTINE WITH RECTAL BLEEDING	CROHN'S DISEASE OF SMALL INTESTINE WITH RECTAL BLEEDING	Inflammatory Bowel Disease
K50.111	CROHN'S DISEASE OF LARGE INTESTINE WITH RECTAL BLEEDING	CROHN'S DISEASE OF LARGE INTESTINE WITH RECTAL BLEEDING	Inflammatory Bowel Disease
K50.811	CROHN'S DISEASE OF BOTH SMALL AND LG INT W RECTAL BLEEDING	CROHN'S DISEASE OF BOTH SMALL AND LARGE INTESTINE WITH RECTAL BLEEDING	Inflammatory Bowel Disease
K50.911	CROHN'S DISEASE, UNSPECIFIED, WITH RECTAL BLEEDING	CROHN'S DISEASE, UNSPECIFIED, WITH RECTAL BLEEDING	Inflammatory Bowel Disease
K51.011	ULCERATIVE (CHRONIC) PANCOLITIS WITH RECTAL BLEEDING	ULCERATIVE (CHRONIC) PANCOLITIS WITH RECTAL BLEEDING	Inflammatory Bowel Disease
K51.211	ULCERATIVE (CHRONIC) PROCTITIS WITH RECTAL BLEEDING	ULCERATIVE (CHRONIC) PROCTITIS WITH RECTAL BLEEDING	Inflammatory Bowel Disease
K51.311	ULCERATIVE (CHRONIC) RECTOSIGMOIDITIS WITH RECTAL BLEEDING	ULCERATIVE (CHRONIC) RECTOSIGMOIDITIS WITH RECTAL BLEEDING	Inflammatory Bowel Disease
K51.411	INFLAMMATORY POLYPS OF COLON WITH RECTAL BLEEDING	INFLAMMATORY POLYPS OF COLON WITH RECTAL BLEEDING	Inflammatory Bowel Disease
K51.511	LEFT SIDED COLITIS WITH RECTAL BLEEDING	LEFT SIDED COLITIS WITH RECTAL BLEEDING	Inflammatory Bowel Disease
K51.811	OTHER ULCERATIVE COLITIS WITH RECTAL BLEEDING	OTHER ULCERATIVE COLITIS WITH RECTAL BLEEDING	Inflammatory Bowel Disease
K51.911	ULCERATIVE COLITIS, UNSPECIFIED WITH RECTAL BLEEDING	ULCERATIVE COLITIS, UNSPECIFIED WITH RECTAL BLEEDING	Inflammatory Bowel Disease
K55.21	ANGIODYSPLASIA OF COLON WITH HEMORRHAGE	ANGIODYSPLASIA OF COLON WITH HEMORRHAGE	Intestinal Disorders - Other
K57.01	DVTRCLI OF SM INT W PERFORATION AND ABSCESS W BLEEDING	DIVERTICULITIS OF SMALL INTESTINE WITH PERFORATION AND ABSCESS WITH BLEEDING	Diverticulitis/Diverticulosis
K57.11	DVRTCLOS OF SM INT W/O PERFORATION OR ABSCESS W BLEEDING	DIVERTICULOSIS OF SMALL INTESTINE WITHOUT PERFORATION OR ABSCESS WITH BLEEDING	Diverticulitis/Diverticulosis
K57.13	DVTRCLI OF SM INT W/O PERFORATION OR ABSCESS W BLEEDING	DIVERTICULITIS OF SMALL INTESTINE WITHOUT PERFORATION OR ABSCESS WITH BLEEDING	Diverticulitis/Diverticulosis
K57.21	DVTRCLI OF LG INT W PERFORATION AND ABSCESS W BLEEDING	DIVERTICULITIS OF LARGE INTESTINE WITH PERFORATION AND ABSCESS WITH BLEEDING	Diverticulitis/Diverticulosis
K57.31	DVRTCLOS OF LG INT W/O PERFORATION OR ABSCESS W BLEEDING	DIVERTICULOSIS OF LARGE INTESTINE WITHOUT PERFORATION OR ABSCESS WITH BLEEDING	Diverticulitis/Diverticulosis
K57.33	DVTRCLI OF LG INT W/O PERFORATION OR ABSCESS W BLEEDING	DIVERTICULITIS OF LARGE INTESTINE WITHOUT PERFORATION OR ABSCESS WITH BLEEDING	Diverticulitis/Diverticulosis
K57.41	DVTRCLI OF BOTH SMALL AND LG INT W PERF AND ABSCESS W BLEED	DIVERTICULITIS OF BOTH SMALL AND LARGE INTESTINE WITH PERFORATION AND ABSCESS WITH BLEEDING	Diverticulitis/Diverticulosis
K57.51	DVRTCLOS OF BOTH SMALL AND LG INT W/O PERF OR ABSCS W BLEED	DIVERTICULOSIS OF BOTH SMALL AND LARGE INTESTINE WITHOUT PERFORATION OR ABSCESS WITH BLEEDING	Diverticulitis/Diverticulosis
K57.53	DVTRCLI OF BOTH SMALL AND LG INT W/O PERF OR ABSCESS W BLEED	DIVERTICULITIS OF BOTH SMALL AND LARGE INTESTINE WITHOUT PERFORATION OR ABSCESS WITH BLEEDING	Diverticulitis/Diverticulosis
K57.81	DVTRCLI OF INTEST, PART UNSP, W PERF AND ABSCESS W BLEEDING	DIVERTICULITIS OF INTESTINE, PART UNSPECIFIED, WITH PERFORATION AND ABSCESS WITH BLEEDING	Diverticulitis/Diverticulosis
K57.91	DVRTCLOS OF INTEST, PART UNSP, W/O PERF OR ABSCESS W BLEED	DIVERTICULOSIS OF INTESTINE, PART UNSPECIFIED, WITHOUT PERFORATION OR ABSCESS WITH BLEEDING	Diverticulitis/Diverticulosis
K57.93	DVTRCLI OF INTEST, PART UNSP, W/O PERF OR ABSCESS W BLEEDING	DIVERTICULITIS OF INTESTINE, PART UNSPECIFIED, WITHOUT PERFORATION OR ABSCESS WITH BLEEDING	Diverticulitis/Diverticulosis
K62.5	HEMORRHAGE OF ANUS AND RECTUM	HEMORRHAGE OF ANUS AND RECTUM	Rectal/Anal Disorders
K66.1	HEMOPERITONEUM	HEMOPERITONEUM	Intestinal Disorders - Other
K92.0	HEMATEMESIS	HEMATEMESIS	GI HEMORRHAGE
K92.1	MELENA	MELENA	GI HEMORRHAGE
K92.2	GASTROINTESTINAL HEMORRHAGE, UNSPECIFIED	GASTROINTESTINAL HEMORRHAGE, UNSPECIFIED	GI HEMORRHAGE
M25.00	HEMARTHROSIS, UNSPECIFIED JOINT	HEMARTHROSIS, UNSPECIFIED JOINT	Mechanical Joint Disorders
M25.011	HEMARTHROSIS, RIGHT SHOULDER	HEMARTHROSIS, RIGHT SHOULDER	Mechanical Joint Disorders
M25.012	HEMARTHROSIS, LEFT SHOULDER	HEMARTHROSIS, LEFT SHOULDER	Mechanical Joint Disorders
M25.019	HEMARTHROSIS, UNSPECIFIED SHOULDER	HEMARTHROSIS, UNSPECIFIED SHOULDER	Mechanical Joint Disorders
M25.021	HEMARTHROSIS, RIGHT ELBOW	HEMARTHROSIS, RIGHT ELBOW	Mechanical Joint Disorders
M25.022	HEMARTHROSIS, LEFT ELBOW	HEMARTHROSIS, LEFT ELBOW	Mechanical Joint Disorders
M25.029	HEMARTHROSIS, UNSPECIFIED ELBOW	HEMARTHROSIS, UNSPECIFIED ELBOW	Mechanical Joint Disorders
M25.031	HEMARTHROSIS, RIGHT WRIST	HEMARTHROSIS, RIGHT WRIST	Mechanical Joint Disorders
M25.032	HEMARTHROSIS, LEFT WRIST	HEMARTHROSIS, LEFT WRIST	Mechanical Joint Disorders
M25.039	HEMARTHROSIS, UNSPECIFIED WRIST	HEMARTHROSIS, UNSPECIFIED WRIST	Mechanical Joint Disorders
M25.041	HEMARTHROSIS, RIGHT HAND	HEMARTHROSIS, RIGHT HAND	Mechanical Joint Disorders
M25.042	HEMARTHROSIS, LEFT HAND	HEMARTHROSIS, LEFT HAND	Mechanical Joint Disorders
M25.049	HEMARTHROSIS, UNSPECIFIED HAND	HEMARTHROSIS, UNSPECIFIED HAND	Mechanical Joint Disorders
M25.051	HEMARTHROSIS, RIGHT HIP	HEMARTHROSIS, RIGHT HIP	Mechanical Joint Disorders
M25.052	HEMARTHROSIS, LEFT HIP	HEMARTHROSIS, LEFT HIP	Mechanical Joint Disorders
M25.059	HEMARTHROSIS, UNSPECIFIED HIP	HEMARTHROSIS, UNSPECIFIED HIP	Mechanical Joint Disorders
M25.061	HEMARTHROSIS, RIGHT KNEE	HEMARTHROSIS, RIGHT KNEE	Mechanical Joint Disorders
M25.062	HEMARTHROSIS, LEFT KNEE	HEMARTHROSIS, LEFT KNEE	Mechanical Joint Disorders
M25.069	HEMARTHROSIS, UNSPECIFIED KNEE	HEMARTHROSIS, UNSPECIFIED KNEE	Mechanical Joint Disorders
M25.071	HEMARTHROSIS, RIGHT ANKLE	HEMARTHROSIS, RIGHT ANKLE	Mechanical Joint Disorders
M25.072	HEMARTHROSIS, LEFT ANKLE	HEMARTHROSIS, LEFT ANKLE	Mechanical Joint Disorders
M25.073	HEMARTHROSIS, UNSPECIFIED ANKLE	HEMARTHROSIS, UNSPECIFIED ANKLE	Mechanical Joint Disorders
M25.074	HEMARTHROSIS, RIGHT FOOT	HEMARTHROSIS, RIGHT FOOT	Mechanical Joint Disorders
M25.075	HEMARTHROSIS, LEFT FOOT	HEMARTHROSIS, LEFT FOOT	Mechanical Joint Disorders
M25.076	HEMARTHROSIS, UNSPECIFIED FOOT	HEMARTHROSIS, UNSPECIFIED FOOT	Mechanical Joint Disorders
M25.08	HEMARTHROSIS, OTHER SPECIFIED SITE	HEMARTHROSIS, OTHER SPECIFIED SITE	Mechanical Joint Disorders
M79.81	NONTRAUMATIC HEMATOMA OF SOFT TISSUE	NONTRAUMATIC HEMATOMA OF SOFT TISSUE	Muscle/Ligament/Fascia Disorders
N83.7	HEMATOMA OF BROAD LIGAMENT	HEMATOMA OF BROAD LIGAMENT	Gynecologic Disorders - Other
N89.7	HEMATOCOLPOS	HEMATOCOLPOS	Gynecologic Disorders - Other
N92.0	EXCESSIVE AND FREQUENT MENSTRUATION WITH REGULAR CYCLE	EXCESSIVE AND FREQUENT MENSTRUATION WITH REGULAR CYCLE	Uterine Disorders
N92.1	EXCESSIVE AND FREQUENT MENSTRUATION WITH IRREGULAR CYCLE	EXCESSIVE AND FREQUENT MENSTRUATION WITH IRREGULAR CYCLE	Uterine Disorders
N92.5	OTHER SPECIFIED IRREGULAR MENSTRUATION	OTHER SPECIFIED IRREGULAR MENSTRUATION	Uterine Disorders
N93.0	POSTCOITAL AND CONTACT BLEEDING	POSTCOITAL AND CONTACT BLEEDING	Uterine Disorders
N93.8	OTHER SPECIFIED ABNORMAL UTERINE AND VAGINAL BLEEDING	OTHER SPECIFIED ABNORMAL UTERINE AND VAGINAL BLEEDING	Uterine Disorders
N93.9	ABNORMAL UTERINE AND VAGINAL BLEEDING, UNSPECIFIED	ABNORMAL UTERINE AND VAGINAL BLEEDING, UNSPECIFIED	Uterine Disorders
O71.7	OBSTETRIC HEMATOMA OF PELVIS	OBSTETRIC HEMATOMA OF PELVIS	Birth Canal Injury
R04.0	EPISTAXIS	EPISTAXIS	Nose Disorders
R04.1	HEMORRHAGE FROM THROAT	HEMORRHAGE FROM THROAT	Throat Disorders
R04.2	HEMOPTYSIS	HEMOPTYSIS	Respiratory Disorders - Other
R04.89	HEMORRHAGE FROM OTHER SITES IN RESPIRATORY PASSAGES	HEMORRHAGE FROM OTHER SITES IN RESPIRATORY PASSAGES	Respiratory Disorders - Other
R04.9	HEMORRHAGE FROM RESPIRATORY PASSAGES, UNSPECIFIED	HEMORRHAGE FROM RESPIRATORY PASSAGES, UNSPECIFIED	Respiratory Disorders - Other
R31.0	GROSS HEMATURIA	GROSS HEMATURIA	UROLOGIC DISORDERS - OTHER
R31.9	HEMATURIA, UNSPECIFIED	HEMATURIA, UNSPECIFIED	UROLOGIC DISORDERS - OTHER
R58	HEMORRHAGE, NOT ELSEWHERE CLASSIFIED	HEMORRHAGE, NOT ELSEWHERE CLASSIFIED	Vascular Disorders - Other
S06.340A	TRAUM HEMOR RIGHT CEREBRUM W/O LOSS OF CONSCIOUSNESS, INIT	TRAUMATIC HEMORRHAGE OF RIGHT CEREBRUM WITHOUT LOSS OF CONSCIOUSNESS, INITIAL ENCOUNTER	Head Injury
S06.340D	TRAUM HEMOR RIGHT CEREBRUM W/O LOSS OF CONSCIOUSNESS, SUBS	TRAUMATIC HEMORRHAGE OF RIGHT CEREBRUM WITHOUT LOSS OF CONSCIOUSNESS, SUBSEQUENT ENCOUNTER	Head Injury
S06.340S	TRAUM HEMOR RIGHT CEREBRUM W/O LOC, SEQUELA	TRAUMATIC HEMORRHAGE OF RIGHT CEREBRUM WITHOUT LOSS OF CONSCIOUSNESS, SEQUELA	Head Injury
S06.341A	TRAUM HEMOR RIGHT CEREBRUM W LOC OF 30 MINUTES OR LESS, INIT	TRAUMATIC HEMORRHAGE OF RIGHT CEREBRUM WITH LOSS OF CONSCIOUSNESS OF 30 MINUTES OR LESS, INITIAL ENCOUNTER	Head Injury
S06.341D	TRAUM HEMOR RIGHT CEREBRUM W LOC OF 30 MINUTES OR LESS, SUBS	TRAUMATIC HEMORRHAGE OF RIGHT CEREBRUM WITH LOSS OF CONSCIOUSNESS OF 30 MINUTES OR LESS, SUBSEQUENT ENCOUNTER	Head Injury
S06.341S	TRAUM HEMOR R CEREB W LOC OF 30 MINUTES OR LESS, SEQUELA	TRAUMATIC HEMORRHAGE OF RIGHT CEREBRUM WITH LOSS OF CONSCIOUSNESS OF 30 MINUTES OR LESS, SEQUELA	Head Injury
S06.342A	TRAUM HEMOR RIGHT CEREBRUM W LOC OF 31-59 MIN, INIT	TRAUMATIC HEMORRHAGE OF RIGHT CEREBRUM WITH LOSS OF CONSCIOUSNESS OF 31 MINUTES TO 59 MINUTES, INITIAL ENCOUNTER	Head Injury
S06.342D	TRAUM HEMOR RIGHT CEREBRUM W LOC OF 31-59 MIN, SUBS	TRAUMATIC HEMORRHAGE OF RIGHT CEREBRUM WITH LOSS OF CONSCIOUSNESS OF 31 MINUTES TO 59 MINUTES, SUBSEQUENT ENCOUNTER	Head Injury
S06.342S	TRAUM HEMOR RIGHT CEREBRUM W LOC OF 31-59 MIN, SEQUELA	TRAUMATIC HEMORRHAGE OF RIGHT CEREBRUM WITH LOSS OF CONSCIOUSNESS OF 31 MINUTES TO 59 MINUTES, SEQUELA	Head Injury
S06.343A	TRAUM HEMOR RIGHT CEREBRUM W LOC OF 1-5 HRS 59 MINUTES, INIT	TRAUMATIC HEMORRHAGE OF RIGHT CEREBRUM WITH LOSS OF CONSCIOUSNESS OF 1 HOURS TO 5 HOURS 59 MINUTES, INITIAL ENCOUNTER	Head Injury
S06.343D	TRAUM HEMOR RIGHT CEREBRUM W LOC OF 1-5 HRS 59 MINUTES, SUBS	TRAUMATIC HEMORRHAGE OF RIGHT CEREBRUM WITH LOSS OF CONSCIOUSNESS OF 1 HOURS TO 5 HOURS 59 MINUTES, SUBSEQUENT ENCOUNTER	Head Injury
S06.343S	TRAUM HEMOR R CEREB W LOC OF 1-5 HRS 59 MINUTES, SEQUELA	TRAUMATIC HEMORRHAGE OF RIGHT CEREBRUM WITH LOSS OF CONSCIOUSNESS OF 1 HOURS TO 5 HOURS 59 MINUTES, SEQUELA	Head Injury
S06.344A	TRAUM HEMOR RIGHT CEREBRUM W LOC OF 6-24 HRS, INIT	TRAUMATIC HEMORRHAGE OF RIGHT CEREBRUM WITH LOSS OF CONSCIOUSNESS OF 6 HOURS TO 24 HOURS, INITIAL ENCOUNTER	Head Injury
S06.344D	TRAUM HEMOR RIGHT CEREBRUM W LOC OF 6-24 HRS, SUBS	TRAUMATIC HEMORRHAGE OF RIGHT CEREBRUM WITH LOSS OF CONSCIOUSNESS OF 6 HOURS TO 24 HOURS, SUBSEQUENT ENCOUNTER	Head Injury
S06.344S	TRAUM HEMOR RIGHT CEREBRUM W LOC OF 6-24 HRS, SEQUELA	TRAUMATIC HEMORRHAGE OF RIGHT CEREBRUM WITH LOSS OF CONSCIOUSNESS OF 6 HOURS TO 24 HOURS, SEQUELA	Head Injury
S06.345A	TRAUM HEMOR R CEREB W LOC >24 HR W RET CONSC LEV, INIT	TRAUMATIC HEMORRHAGE OF RIGHT CEREBRUM WITH LOSS OF CONSCIOUSNESS GREATER THAN 24 HOURS WITH RETURN TO PRE-EXISTING CONSCIOUS LEVEL, INITIAL ENCOUNTER	Head Injury
S06.345D	TRAUM HEMOR R CEREB W LOC >24 HR W RET CONSC LEV, SUBS	TRAUMATIC HEMORRHAGE OF RIGHT CEREBRUM WITH LOSS OF CONSCIOUSNESS GREATER THAN 24 HOURS WITH RETURN TO PRE-EXISTING CONSCIOUS LEVEL, SUBSEQUENT ENCOUNTER	Head Injury
S06.345S	TRAUM HEMOR R CEREB W LOC >24 HR W RET CONSC LEV, SEQUELA	TRAUMATIC HEMORRHAGE OF RIGHT CEREBRUM WITH LOSS OF CONSCIOUSNESS GREATER THAN 24 HOURS WITH RETURN TO PRE-EXISTING CONSCIOUS LEVEL, SEQUELA	Head Injury
S06.346A	TRAUM HEMOR R CEREB W LOC >24 HR W/O RET CONSC W SURV, INIT	TRAUMATIC HEMORRHAGE OF RIGHT CEREBRUM WITH LOSS OF CONSCIOUSNESS GREATER THAN 24 HOURS WITHOUT RETURN TO PRE-EXISTING CONSCIOUS LEVEL WITH PATIENT SURVIVING, INITIAL ENCOUNTER	Head Injury
S06.346D	TRAUM HEMOR R CEREB W LOC >24 HR W/O RET CONSC W SURV, SUBS	TRAUMATIC HEMORRHAGE OF RIGHT CEREBRUM WITH LOSS OF CONSCIOUSNESS GREATER THAN 24 HOURS WITHOUT RETURN TO PRE-EXISTING CONSCIOUS LEVEL WITH PATIENT SURVIVING, SUBSEQUENT ENCOUNTER	Head Injury
S06.346S	TRAUM HEMOR R CEREB W LOC >24 HR W/O RET CONSC W SURV, SQLA	TRAUMATIC HEMORRHAGE OF RIGHT CEREBRUM WITH LOSS OF CONSCIOUSNESS GREATER THAN 24 HOURS WITHOUT RETURN TO PRE-EXISTING CONSCIOUS LEVEL WITH PATIENT SURVIVING, SEQUELA	Head Injury
S06.347A	TRAUM HEMOR R CEREB W LOC W DTH D/T BRAIN INJ BF CONSC, INIT	TRAUMATIC HEMORRHAGE OF RIGHT CEREBRUM WITH LOSS OF CONSCIOUSNESS OF ANY DURATION WITH DEATH DUE TO BRAIN INJURY PRIOR TO REGAINING CONSCIOUSNESS, INITIAL ENCOUNTER	Head Injury
S06.347D	TRAUM HEMOR R CEREB W LOC W DTH D/T BRAIN INJ BF CONSC, SUBS	TRAUMATIC HEMORRHAGE OF RIGHT CEREBRUM WITH LOSS OF CONSCIOUSNESS OF ANY DURATION WITH DEATH DUE TO BRAIN INJURY PRIOR TO REGAINING CONSCIOUSNESS, SUBSEQUENT ENCOUNTER	Head Injury
S06.347S	TRAUM HEMOR R CEREB W LOC W DTH D/T BRAIN INJ BF CONSC, SQLA	TRAUMATIC HEMORRHAGE OF RIGHT CEREBRUM WITH LOSS OF CONSCIOUSNESS OF ANY DURATION WITH DEATH DUE TO BRAIN INJURY PRIOR TO REGAINING CONSCIOUSNESS, SEQUELA	Head Injury
S06.348A	TRAUM HEMOR R CEREB W LOC W DTH D/T OTH CAUSE BF CONSC, INIT	TRAUMATIC HEMORRHAGE OF RIGHT CEREBRUM WITH LOSS OF CONSCIOUSNESS OF ANY DURATION WITH DEATH DUE TO OTHER CAUSE PRIOR TO REGAINING CONSCIOUSNESS, INITIAL ENCOUNTER	Head Injury
S06.348D	TRAUM HEMOR R CEREB W LOC W DTH D/T OTH CAUSE BF CONSC, SUBS	TRAUMATIC HEMORRHAGE OF RIGHT CEREBRUM WITH LOSS OF CONSCIOUSNESS OF ANY DURATION WITH DEATH DUE TO OTHER CAUSE PRIOR TO REGAINING CONSCIOUSNESS, SUBSEQUENT ENCOUNTER	Head Injury
S06.348S	TRAUM HEMOR R CEREB W LOC W DTH D/T OTH CAUSE BF CONSC, SQLA	TRAUMATIC HEMORRHAGE OF RIGHT CEREBRUM WITH LOSS OF CONSCIOUSNESS OF ANY DURATION WITH DEATH DUE TO OTHER CAUSE PRIOR TO REGAINING CONSCIOUSNESS, SEQUELA	Head Injury
S06.349A	TRAUM HEMOR RIGHT CEREBRUM W LOC OF UNSP DURATION, INIT	TRAUMATIC HEMORRHAGE OF RIGHT CEREBRUM WITH LOSS OF CONSCIOUSNESS OF UNSPECIFIED DURATION, INITIAL ENCOUNTER	Head Injury
S06.349D	TRAUM HEMOR RIGHT CEREBRUM W LOC OF UNSP DURATION, SUBS	TRAUMATIC HEMORRHAGE OF RIGHT CEREBRUM WITH LOSS OF CONSCIOUSNESS OF UNSPECIFIED DURATION, SUBSEQUENT ENCOUNTER	Head Injury
S06.349S	TRAUM HEMOR RIGHT CEREBRUM W LOC OF UNSP DURATION, SEQUELA	TRAUMATIC HEMORRHAGE OF RIGHT CEREBRUM WITH LOSS OF CONSCIOUSNESS OF UNSPECIFIED DURATION, SEQUELA	Head Injury
S06.350A	TRAUM HEMOR LEFT CEREBRUM W/O LOSS OF CONSCIOUSNESS, INIT	TRAUMATIC HEMORRHAGE OF LEFT CEREBRUM WITHOUT LOSS OF CONSCIOUSNESS, INITIAL ENCOUNTER	Head Injury
S06.350D	TRAUM HEMOR LEFT CEREBRUM W/O LOSS OF CONSCIOUSNESS, SUBS	TRAUMATIC HEMORRHAGE OF LEFT CEREBRUM WITHOUT LOSS OF CONSCIOUSNESS, SUBSEQUENT ENCOUNTER	Head Injury
S06.350S	TRAUM HEMOR LEFT CEREBRUM W/O LOSS OF CONSCIOUSNESS, SEQUELA	TRAUMATIC HEMORRHAGE OF LEFT CEREBRUM WITHOUT LOSS OF CONSCIOUSNESS, SEQUELA	Head Injury
S06.351A	TRAUM HEMOR LEFT CEREBRUM W LOC OF 30 MINUTES OR LESS, INIT	TRAUMATIC HEMORRHAGE OF LEFT CEREBRUM WITH LOSS OF CONSCIOUSNESS OF 30 MINUTES OR LESS, INITIAL ENCOUNTER	Head Injury
S06.351D	TRAUM HEMOR LEFT CEREBRUM W LOC OF 30 MINUTES OR LESS, SUBS	TRAUMATIC HEMORRHAGE OF LEFT CEREBRUM WITH LOSS OF CONSCIOUSNESS OF 30 MINUTES OR LESS, SUBSEQUENT ENCOUNTER	Head Injury
S06.351S	TRAUM HEMOR L CEREB W LOC OF 30 MINUTES OR LESS, SEQUELA	TRAUMATIC HEMORRHAGE OF LEFT CEREBRUM WITH LOSS OF CONSCIOUSNESS OF 30 MINUTES OR LESS, SEQUELA	Head Injury
S06.352A	TRAUM HEMOR LEFT CEREBRUM W LOC OF 31-59 MIN, INIT	TRAUMATIC HEMORRHAGE OF LEFT CEREBRUM WITH LOSS OF CONSCIOUSNESS OF 31 MINUTES TO 59 MINUTES, INITIAL ENCOUNTER	Head Injury
S06.352D	TRAUM HEMOR LEFT CEREBRUM W LOC OF 31-59 MIN, SUBS	TRAUMATIC HEMORRHAGE OF LEFT CEREBRUM WITH LOSS OF CONSCIOUSNESS OF 31 MINUTES TO 59 MINUTES, SUBSEQUENT ENCOUNTER	Head Injury
S06.352S	TRAUM HEMOR LEFT CEREBRUM W LOC OF 31-59 MIN, SEQUELA	TRAUMATIC HEMORRHAGE OF LEFT CEREBRUM WITH LOSS OF CONSCIOUSNESS OF 31 MINUTES TO 59 MINUTES, SEQUELA	Head Injury
S06.353A	TRAUM HEMOR LEFT CEREBRUM W LOC OF 1-5 HRS 59 MINUTES, INIT	TRAUMATIC HEMORRHAGE OF LEFT CEREBRUM WITH LOSS OF CONSCIOUSNESS OF 1 HOURS TO 5 HOURS 59 MINUTES, INITIAL ENCOUNTER	Head Injury
S06.353D	TRAUM HEMOR LEFT CEREBRUM W LOC OF 1-5 HRS 59 MINUTES, SUBS	TRAUMATIC HEMORRHAGE OF LEFT CEREBRUM WITH LOSS OF CONSCIOUSNESS OF 1 HOURS TO 5 HOURS 59 MINUTES, SUBSEQUENT ENCOUNTER	Head Injury
S06.353S	TRAUM HEMOR L CEREB W LOC OF 1-5 HRS 59 MINUTES, SEQUELA	TRAUMATIC HEMORRHAGE OF LEFT CEREBRUM WITH LOSS OF CONSCIOUSNESS OF 1 HOURS TO 5 HOURS 59 MINUTES, SEQUELA	Head Injury
S06.354A	TRAUM HEMOR LEFT CEREBRUM W LOC OF 6 HOURS TO 24 HOURS, INIT	TRAUMATIC HEMORRHAGE OF LEFT CEREBRUM WITH LOSS OF CONSCIOUSNESS OF 6 HOURS TO 24 HOURS, INITIAL ENCOUNTER	Head Injury
S06.354D	TRAUM HEMOR LEFT CEREBRUM W LOC OF 6 HOURS TO 24 HOURS, SUBS	TRAUMATIC HEMORRHAGE OF LEFT CEREBRUM WITH LOSS OF CONSCIOUSNESS OF 6 HOURS TO 24 HOURS, SUBSEQUENT ENCOUNTER	Head Injury
S06.354S	TRAUM HEMOR LEFT CEREBRUM W LOC OF 6-24 HRS, SEQUELA	TRAUMATIC HEMORRHAGE OF LEFT CEREBRUM WITH LOSS OF CONSCIOUSNESS OF 6 HOURS TO 24 HOURS, SEQUELA	Head Injury
S06.355A	TRAUM HEMOR LEFT CEREBRUM W LOC >24 HR W RET CONSC LEV, INIT	TRAUMATIC HEMORRHAGE OF LEFT CEREBRUM WITH LOSS OF CONSCIOUSNESS GREATER THAN 24 HOURS WITH RETURN TO PRE-EXISTING CONSCIOUS LEVEL, INITIAL ENCOUNTER	Head Injury
S06.355D	TRAUM HEMOR LEFT CEREBRUM W LOC >24 HR W RET CONSC LEV, SUBS	TRAUMATIC HEMORRHAGE OF LEFT CEREBRUM WITH LOSS OF CONSCIOUSNESS GREATER THAN 24 HOURS WITH RETURN TO PRE-EXISTING CONSCIOUS LEVEL, SUBSEQUENT ENCOUNTER	Head Injury
S06.355S	TRAUM HEMOR L CEREB W LOC >24 HR W RET CONSC LEV, SEQUELA	TRAUMATIC HEMORRHAGE OF LEFT CEREBRUM WITH LOSS OF CONSCIOUSNESS GREATER THAN 24 HOURS WITH RETURN TO PRE-EXISTING CONSCIOUS LEVEL, SEQUELA	Head Injury
S06.356A	TRAUM HEMOR L CEREB W LOC >24 HR W/O RET CONSC W SURV, INIT	TRAUMATIC HEMORRHAGE OF LEFT CEREBRUM WITH LOSS OF CONSCIOUSNESS GREATER THAN 24 HOURS WITHOUT RETURN TO PRE-EXISTING CONSCIOUS LEVEL WITH PATIENT SURVIVING, INITIAL ENCOUNTER	Head Injury
S06.356D	TRAUM HEMOR L CEREB W LOC >24 HR W/O RET CONSC W SURV, SUBS	TRAUMATIC HEMORRHAGE OF LEFT CEREBRUM WITH LOSS OF CONSCIOUSNESS GREATER THAN 24 HOURS WITHOUT RETURN TO PRE-EXISTING CONSCIOUS LEVEL WITH PATIENT SURVIVING, SUBSEQUENT ENCOUNTER	Head Injury
S06.356S	TRAUM HEMOR L CEREB W LOC >24 HR W/O RET CONSC W SURV, SQLA	TRAUMATIC HEMORRHAGE OF LEFT CEREBRUM WITH LOSS OF CONSCIOUSNESS GREATER THAN 24 HOURS WITHOUT RETURN TO PRE-EXISTING CONSCIOUS LEVEL WITH PATIENT SURVIVING, SEQUELA	Head Injury
S06.357A	TRAUM HEMOR L CEREB W LOC W DTH D/T BRAIN INJ BF CONSC, INIT	TRAUMATIC HEMORRHAGE OF LEFT CEREBRUM WITH LOSS OF CONSCIOUSNESS OF ANY DURATION WITH DEATH DUE TO BRAIN INJURY PRIOR TO REGAINING CONSCIOUSNESS, INITIAL ENCOUNTER	Head Injury
S06.357D	TRAUM HEMOR L CEREB W LOC W DTH D/T BRAIN INJ BF CONSC, SUBS	TRAUMATIC HEMORRHAGE OF LEFT CEREBRUM WITH LOSS OF CONSCIOUSNESS OF ANY DURATION WITH DEATH DUE TO BRAIN INJURY PRIOR TO REGAINING CONSCIOUSNESS, SUBSEQUENT ENCOUNTER	Head Injury
S06.357S	TRAUM HEMOR L CEREB W LOC W DTH D/T BRAIN INJ BF CONSC, SQLA	TRAUMATIC HEMORRHAGE OF LEFT CEREBRUM WITH LOSS OF CONSCIOUSNESS OF ANY DURATION WITH DEATH DUE TO BRAIN INJURY PRIOR TO REGAINING CONSCIOUSNESS, SEQUELA	Head Injury
S06.358A	TRAUM HEMOR L CEREB W LOC W DTH D/T OTH CAUSE BF CONSC, INIT	TRAUMATIC HEMORRHAGE OF LEFT CEREBRUM WITH LOSS OF CONSCIOUSNESS OF ANY DURATION WITH DEATH DUE TO OTHER CAUSE PRIOR TO REGAINING CONSCIOUSNESS, INITIAL ENCOUNTER	Head Injury
S06.358D	TRAUM HEMOR L CEREB W LOC W DTH D/T OTH CAUSE BF CONSC, SUBS	TRAUMATIC HEMORRHAGE OF LEFT CEREBRUM WITH LOSS OF CONSCIOUSNESS OF ANY DURATION WITH DEATH DUE TO OTHER CAUSE PRIOR TO REGAINING CONSCIOUSNESS, SUBSEQUENT ENCOUNTER	Head Injury
S06.358S	TRAUM HEMOR L CEREB W LOC W DTH D/T OTH CAUSE BF CONSC, SQLA	TRAUMATIC HEMORRHAGE OF LEFT CEREBRUM WITH LOSS OF CONSCIOUSNESS OF ANY DURATION WITH DEATH DUE TO OTHER CAUSE PRIOR TO REGAINING CONSCIOUSNESS, SEQUELA	Head Injury
S06.359A	TRAUM HEMOR LEFT CEREBRUM W LOC OF UNSP DURATION, INIT	TRAUMATIC HEMORRHAGE OF LEFT CEREBRUM WITH LOSS OF CONSCIOUSNESS OF UNSPECIFIED DURATION, INITIAL ENCOUNTER	Head Injury
S06.359D	TRAUM HEMOR LEFT CEREBRUM W LOC OF UNSP DURATION, SUBS	TRAUMATIC HEMORRHAGE OF LEFT CEREBRUM WITH LOSS OF CONSCIOUSNESS OF UNSPECIFIED DURATION, SUBSEQUENT ENCOUNTER	Head Injury
S06.359S	TRAUM HEMOR LEFT CEREBRUM W LOC OF UNSP DURATION, SEQUELA	TRAUMATIC HEMORRHAGE OF LEFT CEREBRUM WITH LOSS OF CONSCIOUSNESS OF UNSPECIFIED DURATION, SEQUELA	Head Injury
S06.360A	TRAUM HEMOR CEREB, W/O LOSS OF CONSCIOUSNESS, INIT	TRAUMATIC HEMORRHAGE OF CEREBRUM, UNSPECIFIED, WITHOUT LOSS OF CONSCIOUSNESS, INITIAL ENCOUNTER	Head Injury
S06.360D	TRAUM HEMOR CEREB, W/O LOSS OF CONSCIOUSNESS, SUBS	TRAUMATIC HEMORRHAGE OF CEREBRUM, UNSPECIFIED, WITHOUT LOSS OF CONSCIOUSNESS, SUBSEQUENT ENCOUNTER	Head Injury
S06.360S	TRAUM HEMOR CEREB, W/O LOSS OF CONSCIOUSNESS, SEQUELA	TRAUMATIC HEMORRHAGE OF CEREBRUM, UNSPECIFIED, WITHOUT LOSS OF CONSCIOUSNESS, SEQUELA	Head Injury
S06.361A	TRAUM HEMOR CEREB, W LOC OF 30 MINUTES OR LESS, INIT	TRAUMATIC HEMORRHAGE OF CEREBRUM, UNSPECIFIED, WITH LOSS OF CONSCIOUSNESS OF 30 MINUTES OR LESS, INITIAL ENCOUNTER	Head Injury
S06.361D	TRAUM HEMOR CEREB, W LOC OF 30 MINUTES OR LESS, SUBS	TRAUMATIC HEMORRHAGE OF CEREBRUM, UNSPECIFIED, WITH LOSS OF CONSCIOUSNESS OF 30 MINUTES OR LESS, SUBSEQUENT ENCOUNTER	Head Injury
S06.361S	TRAUM HEMOR CEREB, W LOC OF 30 MINUTES OR LESS, SEQUELA	TRAUMATIC HEMORRHAGE OF CEREBRUM, UNSPECIFIED, WITH LOSS OF CONSCIOUSNESS OF 30 MINUTES OR LESS, SEQUELA	Head Injury
S06.362A	TRAUM HEMOR CEREB, W LOC OF 31-59 MIN, INIT	TRAUMATIC HEMORRHAGE OF CEREBRUM, UNSPECIFIED, WITH LOSS OF CONSCIOUSNESS OF 31 MINUTES TO 59 MINUTES, INITIAL ENCOUNTER	Head Injury
S06.362D	TRAUM HEMOR CEREB, W LOC OF 31-59 MIN, SUBS	TRAUMATIC HEMORRHAGE OF CEREBRUM, UNSPECIFIED, WITH LOSS OF CONSCIOUSNESS OF 31 MINUTES TO 59 MINUTES, SUBSEQUENT ENCOUNTER	Head Injury
S06.362S	TRAUM HEMOR CEREB, W LOC OF 31-59 MIN, SEQUELA	TRAUMATIC HEMORRHAGE OF CEREBRUM, UNSPECIFIED, WITH LOSS OF CONSCIOUSNESS OF 31 MINUTES TO 59 MINUTES, SEQUELA	Head Injury
S06.363A	TRAUM HEMOR CEREB, W LOC OF 1-5 HRS 59 MINUTES, INIT	TRAUMATIC HEMORRHAGE OF CEREBRUM, UNSPECIFIED, WITH LOSS OF CONSCIOUSNESS OF 1 HOURS TO 5 HOURS 59 MINUTES, INITIAL ENCOUNTER	Head Injury
S06.363D	TRAUM HEMOR CEREB, W LOC OF 1-5 HRS 59 MINUTES, SUBS	TRAUMATIC HEMORRHAGE OF CEREBRUM, UNSPECIFIED, WITH LOSS OF CONSCIOUSNESS OF 1 HOURS TO 5 HOURS 59 MINUTES, SUBSEQUENT ENCOUNTER	Head Injury
S06.363S	TRAUM HEMOR CEREB, W LOC OF 1-5 HRS 59 MINUTES, SEQUELA	TRAUMATIC HEMORRHAGE OF CEREBRUM, UNSPECIFIED, WITH LOSS OF CONSCIOUSNESS OF 1 HOURS TO 5 HOURS 59 MINUTES, SEQUELA	Head Injury
S06.364A	TRAUM HEMOR CEREB, W LOC OF 6 HOURS TO 24 HOURS, INIT	TRAUMATIC HEMORRHAGE OF CEREBRUM, UNSPECIFIED, WITH LOSS OF CONSCIOUSNESS OF 6 HOURS TO 24 HOURS, INITIAL ENCOUNTER	Head Injury
S06.364D	TRAUM HEMOR CEREB, W LOC OF 6 HOURS TO 24 HOURS, SUBS	TRAUMATIC HEMORRHAGE OF CEREBRUM, UNSPECIFIED, WITH LOSS OF CONSCIOUSNESS OF 6 HOURS TO 24 HOURS, SUBSEQUENT ENCOUNTER	Head Injury
S06.364S	TRAUM HEMOR CEREB, W LOC OF 6 HOURS TO 24 HOURS, SEQUELA	TRAUMATIC HEMORRHAGE OF CEREBRUM, UNSPECIFIED, WITH LOSS OF CONSCIOUSNESS OF 6 HOURS TO 24 HOURS, SEQUELA	Head Injury
S06.365A	TRAUM HEMOR CEREB, W LOC >24 HR W RET CONSC LEV, INIT	TRAUMATIC HEMORRHAGE OF CEREBRUM, UNSPECIFIED, WITH LOSS OF CONSCIOUSNESS GREATER THAN 24 HOURS WITH RETURN TO PRE-EXISTING CONSCIOUS LEVEL, INITIAL ENCOUNTER	Head Injury
S06.365D	TRAUM HEMOR CEREB, W LOC >24 HR W RET CONSC LEV, SUBS	TRAUMATIC HEMORRHAGE OF CEREBRUM, UNSPECIFIED, WITH LOSS OF CONSCIOUSNESS GREATER THAN 24 HOURS WITH RETURN TO PRE-EXISTING CONSCIOUS LEVEL, SUBSEQUENT ENCOUNTER	Head Injury
S06.365S	TRAUM HEMOR CEREB, W LOC >24 HR W RET CONSC LEV, SEQUELA	TRAUMATIC HEMORRHAGE OF CEREBRUM, UNSPECIFIED, WITH LOSS OF CONSCIOUSNESS GREATER THAN 24 HOURS WITH RETURN TO PRE-EXISTING CONSCIOUS LEVEL, SEQUELA	Head Injury
S06.366A	TRAUM HEMOR CEREB, W LOC >24 HR W/O RET CONSC W SURV, INIT	TRAUMATIC HEMORRHAGE OF CEREBRUM, UNSPECIFIED, WITH LOSS OF CONSCIOUSNESS GREATER THAN 24 HOURS WITHOUT RETURN TO PRE-EXISTING CONSCIOUS LEVEL WITH PATIENT SURVIVING, INITIAL ENCOUNTER	Head Injury
S06.366D	TRAUM HEMOR CEREB, W LOC >24 HR W/O RET CONSC W SURV, SUBS	TRAUMATIC HEMORRHAGE OF CEREBRUM, UNSPECIFIED, WITH LOSS OF CONSCIOUSNESS GREATER THAN 24 HOURS WITHOUT RETURN TO PRE-EXISTING CONSCIOUS LEVEL WITH PATIENT SURVIVING, SUBSEQUENT ENCOUNTER	Head Injury
S06.366S	TRAUM HEMOR CEREB, W LOC >24 HR W/O RET CONSC W SURV, SQLA	TRAUMATIC HEMORRHAGE OF CEREBRUM, UNSPECIFIED, WITH LOSS OF CONSCIOUSNESS GREATER THAN 24 HOURS WITHOUT RETURN TO PRE-EXISTING CONSCIOUS LEVEL WITH PATIENT SURVIVING, SEQUELA	Head Injury
S06.367A	TRAUM HEMOR CEREB, W LOC W DTH D/T BRAIN INJ BF CONSC, INIT	TRAUMATIC HEMORRHAGE OF CEREBRUM, UNSPECIFIED, WITH LOSS OF CONSCIOUSNESS OF ANY DURATION WITH DEATH DUE TO BRAIN INJURY PRIOR TO REGAINING CONSCIOUSNESS, INITIAL ENCOUNTER	Head Injury
S06.367D	TRAUM HEMOR CEREB, W LOC W DTH D/T BRAIN INJ BF CONSC, SUBS	TRAUMATIC HEMORRHAGE OF CEREBRUM, UNSPECIFIED, WITH LOSS OF CONSCIOUSNESS OF ANY DURATION WITH DEATH DUE TO BRAIN INJURY PRIOR TO REGAINING CONSCIOUSNESS, SUBSEQUENT ENCOUNTER	Head Injury
S06.367S	TRAUM HEMOR CEREB, W LOC W DTH D/T BRAIN INJ BF CONSC, SQLA	TRAUMATIC HEMORRHAGE OF CEREBRUM, UNSPECIFIED, WITH LOSS OF CONSCIOUSNESS OF ANY DURATION WITH DEATH DUE TO BRAIN INJURY PRIOR TO REGAINING CONSCIOUSNESS, SEQUELA	Head Injury
S06.368A	TRAUM HEMOR CEREB, W LOC W DTH D/T OTH CAUSE BF CONSC, INIT	TRAUMATIC HEMORRHAGE OF CEREBRUM, UNSPECIFIED, WITH LOSS OF CONSCIOUSNESS OF ANY DURATION WITH DEATH DUE TO OTHER CAUSE PRIOR TO REGAINING CONSCIOUSNESS, INITIAL ENCOUNTER	Head Injury
S06.368D	TRAUM HEMOR CEREB, W LOC W DTH D/T OTH CAUSE BF CONSC, SUBS	TRAUMATIC HEMORRHAGE OF CEREBRUM, UNSPECIFIED, WITH LOSS OF CONSCIOUSNESS OF ANY DURATION WITH DEATH DUE TO OTHER CAUSE PRIOR TO REGAINING CONSCIOUSNESS, SUBSEQUENT ENCOUNTER	Head Injury
S06.368S	TRAUM HEMOR CEREB, W LOC W DTH D/T OTH CAUSE BF CONSC, SQLA	TRAUMATIC HEMORRHAGE OF CEREBRUM, UNSPECIFIED, WITH LOSS OF CONSCIOUSNESS OF ANY DURATION WITH DEATH DUE TO OTHER CAUSE PRIOR TO REGAINING CONSCIOUSNESS, SEQUELA	Head Injury
S06.369A	TRAUM HEMOR CEREB, W LOC OF UNSP DURATION, INIT	TRAUMATIC HEMORRHAGE OF CEREBRUM, UNSPECIFIED, WITH LOSS OF CONSCIOUSNESS OF UNSPECIFIED DURATION, INITIAL ENCOUNTER	Head Injury
S06.369D	TRAUM HEMOR CEREB, W LOC OF UNSP DURATION, SUBS	TRAUMATIC HEMORRHAGE OF CEREBRUM, UNSPECIFIED, WITH LOSS OF CONSCIOUSNESS OF UNSPECIFIED DURATION, SUBSEQUENT ENCOUNTER	Head Injury
S06.369S	TRAUM HEMOR CEREB, W LOC OF UNSP DURATION, SEQUELA	TRAUMATIC HEMORRHAGE OF CEREBRUM, UNSPECIFIED, WITH LOSS OF CONSCIOUSNESS OF UNSPECIFIED DURATION, SEQUELA	Head Injury
S06.370A	CONTUS/LAC/HEM CRBLM W/O LOSS OF CONSCIOUSNESS, INIT	CONTUSION, LACERATION, AND HEMORRHAGE OF CEREBELLUM WITHOUT LOSS OF CONSCIOUSNESS, INITIAL ENCOUNTER	Head Injury
S06.370D	CONTUS/LAC/HEM CRBLM W/O LOSS OF CONSCIOUSNESS, SUBS	CONTUSION, LACERATION, AND HEMORRHAGE OF CEREBELLUM WITHOUT LOSS OF CONSCIOUSNESS, SUBSEQUENT ENCOUNTER	Head Injury
S06.370S	CONTUS/LAC/HEM CRBLM W/O LOSS OF CONSCIOUSNESS, SEQUELA	CONTUSION, LACERATION, AND HEMORRHAGE OF CEREBELLUM WITHOUT LOSS OF CONSCIOUSNESS, SEQUELA	Head Injury
S06.371A	CONTUS/LAC/HEM CRBLM W LOC OF 30 MINUTES OR LESS, INIT	CONTUSION, LACERATION, AND HEMORRHAGE OF CEREBELLUM WITH LOSS OF CONSCIOUSNESS OF 30 MINUTES OR LESS, INITIAL ENCOUNTER	Head Injury
S06.371D	CONTUS/LAC/HEM CRBLM W LOC OF 30 MINUTES OR LESS, SUBS	CONTUSION, LACERATION, AND HEMORRHAGE OF CEREBELLUM WITH LOSS OF CONSCIOUSNESS OF 30 MINUTES OR LESS, SUBSEQUENT ENCOUNTER	Head Injury
S06.371S	CONTUS/LAC/HEM CRBLM W LOC OF 30 MINUTES OR LESS, SEQUELA	CONTUSION, LACERATION, AND HEMORRHAGE OF CEREBELLUM WITH LOSS OF CONSCIOUSNESS OF 30 MINUTES OR LESS, SEQUELA	Head Injury
S06.372A	CONTUS/LAC/HEM CRBLM W LOC OF 31-59 MIN, INIT	CONTUSION, LACERATION, AND HEMORRHAGE OF CEREBELLUM WITH LOSS OF CONSCIOUSNESS OF 31 MINUTES TO 59 MINUTES, INITIAL ENCOUNTER	Head Injury
S06.372D	CONTUS/LAC/HEM CRBLM W LOC OF 31-59 MIN, SUBS	CONTUSION, LACERATION, AND HEMORRHAGE OF CEREBELLUM WITH LOSS OF CONSCIOUSNESS OF 31 MINUTES TO 59 MINUTES, SUBSEQUENT ENCOUNTER	Head Injury
S06.372S	CONTUS/LAC/HEM CRBLM W LOC OF 31-59 MIN, SEQUELA	CONTUSION, LACERATION, AND HEMORRHAGE OF CEREBELLUM WITH LOSS OF CONSCIOUSNESS OF 31 MINUTES TO 59 MINUTES, SEQUELA	Head Injury
S06.373A	CONTUS/LAC/HEM CRBLM W LOC OF 1-5 HRS 59 MIN, INIT	CONTUSION, LACERATION, AND HEMORRHAGE OF CEREBELLUM WITH LOSS OF CONSCIOUSNESS OF 1 HOUR TO 5 HOURS 59 MINUTES, INITIAL ENCOUNTER	Head Injury
S06.373D	CONTUS/LAC/HEM CRBLM W LOC OF 1-5 HRS 59 MIN, SUBS	CONTUSION, LACERATION, AND HEMORRHAGE OF CEREBELLUM WITH LOSS OF CONSCIOUSNESS OF 1 HOUR TO 5 HOURS 59 MINUTES, SUBSEQUENT ENCOUNTER	Head Injury
S06.373S	CONTUS/LAC/HEM CRBLM W LOC OF 1-5 HRS 59 MIN, SEQUELA	CONTUSION, LACERATION, AND HEMORRHAGE OF CEREBELLUM WITH LOSS OF CONSCIOUSNESS OF 1 HOUR TO 5 HOURS 59 MINUTES, SEQUELA	Head Injury
S06.374A	CONTUS/LAC/HEM CRBLM W LOC OF 6 HOURS TO 24 HOURS, INIT	CONTUSION, LACERATION, AND HEMORRHAGE OF CEREBELLUM WITH LOSS OF CONSCIOUSNESS OF 6 HOURS TO 24 HOURS, INITIAL ENCOUNTER	Head Injury
S06.374D	CONTUS/LAC/HEM CRBLM W LOC OF 6 HOURS TO 24 HOURS, SUBS	CONTUSION, LACERATION, AND HEMORRHAGE OF CEREBELLUM WITH LOSS OF CONSCIOUSNESS OF 6 HOURS TO 24 HOURS, SUBSEQUENT ENCOUNTER	Head Injury
S06.374S	CONTUS/LAC/HEM CRBLM W LOC OF 6 HOURS TO 24 HOURS, SEQUELA	CONTUSION, LACERATION, AND HEMORRHAGE OF CEREBELLUM WITH LOSS OF CONSCIOUSNESS OF 6 HOURS TO 24 HOURS, SEQUELA	Head Injury
S06.375A	CONTUS/LAC/HEM CRBLM W LOC >24 HR W RET CONSC LEV, INIT	CONTUSION, LACERATION, AND HEMORRHAGE OF CEREBELLUM WITH LOSS OF CONSCIOUSNESS GREATER THAN 24 HOURS WITH RETURN TO PRE-EXISTING CONSCIOUS LEVEL, INITIAL ENCOUNTER	Head Injury
S06.375D	CONTUS/LAC/HEM CRBLM W LOC >24 HR W RET CONSC LEV, SUBS	CONTUSION, LACERATION, AND HEMORRHAGE OF CEREBELLUM WITH LOSS OF CONSCIOUSNESS GREATER THAN 24 HOURS WITH RETURN TO PRE-EXISTING CONSCIOUS LEVEL, SUBSEQUENT ENCOUNTER	Head Injury
S06.375S	CONTUS/LAC/HEM CRBLM W LOC >24 HR W RET CONSC LEV, SEQUELA	CONTUSION, LACERATION, AND HEMORRHAGE OF CEREBELLUM WITH LOSS OF CONSCIOUSNESS GREATER THAN 24 HOURS WITH RETURN TO PRE-EXISTING CONSCIOUS LEVEL, SEQUELA	Head Injury
S06.376A	CONTUS/LAC/HEM CRBLM W LOC >24 HR W/O RET CONSC W SURV, INIT	CONTUSION, LACERATION, AND HEMORRHAGE OF CEREBELLUM WITH LOSS OF CONSCIOUSNESS GREATER THAN 24 HOURS WITHOUT RETURN TO PRE-EXISTING CONSCIOUS LEVEL WITH PATIENT SURVIVING, INITIAL ENCOUNTER	Head Injury
S06.376D	CONTUS/LAC/HEM CRBLM W LOC >24 HR W/O RET CONSC W SURV, SUBS	CONTUSION, LACERATION, AND HEMORRHAGE OF CEREBELLUM WITH LOSS OF CONSCIOUSNESS GREATER THAN 24 HOURS WITHOUT RETURN TO PRE-EXISTING CONSCIOUS LEVEL WITH PATIENT SURVIVING, SUBSEQUENT ENCOUNTER	Head Injury
S06.376S	CONTUS/LAC/HEM CRBLM W LOC >24 HR W/O RET CONSC W SURV, SQLA	CONTUSION, LACERATION, AND HEMORRHAGE OF CEREBELLUM WITH LOSS OF CONSCIOUSNESS GREATER THAN 24 HOURS WITHOUT RETURN TO PRE-EXISTING CONSCIOUS LEVEL WITH PATIENT SURVIVING, SEQUELA	Head Injury
S06.377A	CONTUS/LAC/HEM CRBLM W LOC W DTH D/T BRAIN INJ BF CONSC,INIT	CONTUSION, LACERATION, AND HEMORRHAGE OF CEREBELLUM WITH LOSS OF CONSCIOUSNESS OF ANY DURATION WITH DEATH DUE TO BRAIN INJURY PRIOR TO REGAINING CONSCIOUSNESS, INITIAL ENCOUNTER	Head Injury
S06.377D	CONTUS/LAC/HEM CRBLM W LOC W DTH D/T BRAIN INJ BF CONSC,SUBS	CONTUSION, LACERATION, AND HEMORRHAGE OF CEREBELLUM WITH LOSS OF CONSCIOUSNESS OF ANY DURATION WITH DEATH DUE TO BRAIN INJURY PRIOR TO REGAINING CONSCIOUSNESS, SUBSEQUENT ENCOUNTER	Head Injury
S06.377S	CONTUS/LAC/HEM CRBLM W LOC W DTH D/T BRAIN INJ BF CONSC,SQLA	CONTUSION, LACERATION, AND HEMORRHAGE OF CEREBELLUM WITH LOSS OF CONSCIOUSNESS OF ANY DURATION WITH DEATH DUE TO BRAIN INJURY PRIOR TO REGAINING CONSCIOUSNESS, SEQUELA	Head Injury
S06.378A	CONTUS/LAC/HEM CRBLM W LOC W DTH D/T OTH CAUSE BF CONSC,INIT	CONTUSION, LACERATION, AND HEMORRHAGE OF CEREBELLUM WITH LOSS OF CONSCIOUSNESS OF ANY DURATION WITH DEATH DUE TO OTHER CAUSE PRIOR TO REGAINING CONSCIOUSNESS, INITIAL ENCOUNTER	Head Injury
S06.378D	CONTUS/LAC/HEM CRBLM W LOC W DTH D/T OTH CAUSE BF CONSC,SUBS	CONTUSION, LACERATION, AND HEMORRHAGE OF CEREBELLUM WITH LOSS OF CONSCIOUSNESS OF ANY DURATION WITH DEATH DUE TO OTHER CAUSE PRIOR TO REGAINING CONSCIOUSNESS, SUBSEQUENT ENCOUNTER	Head Injury
S06.378S	CONTUS/LAC/HEM CRBLM W LOC W DTH D/T OTH CAUSE BF CONSC,SQLA	CONTUSION, LACERATION, AND HEMORRHAGE OF CEREBELLUM WITH LOSS OF CONSCIOUSNESS OF ANY DURATION WITH DEATH DUE TO OTHER CAUSE PRIOR TO REGAINING CONSCIOUSNESS, SEQUELA	Head Injury
S06.379A	CONTUS/LAC/HEM CRBLM W LOC OF UNSP DURATION, INIT	CONTUSION, LACERATION, AND HEMORRHAGE OF CEREBELLUM WITH LOSS OF CONSCIOUSNESS OF UNSPECIFIED DURATION, INITIAL ENCOUNTER	Head Injury
S06.379D	CONTUS/LAC/HEM CRBLM W LOC OF UNSP DURATION, SUBS	CONTUSION, LACERATION, AND HEMORRHAGE OF CEREBELLUM WITH LOSS OF CONSCIOUSNESS OF UNSPECIFIED DURATION, SUBSEQUENT ENCOUNTER	Head Injury
S06.379S	CONTUS/LAC/HEM CRBLM W LOC OF UNSP DURATION, SEQUELA	CONTUSION, LACERATION, AND HEMORRHAGE OF CEREBELLUM WITH LOSS OF CONSCIOUSNESS OF UNSPECIFIED DURATION, SEQUELA	Head Injury
S06.380A	CONTUS/LAC/HEM BRAINSTEM W/O LOSS OF CONSCIOUSNESS, INIT	CONTUSION, LACERATION, AND HEMORRHAGE OF BRAINSTEM WITHOUT LOSS OF CONSCIOUSNESS, INITIAL ENCOUNTER	Head Injury
S06.380D	CONTUS/LAC/HEM BRAINSTEM W/O LOSS OF CONSCIOUSNESS, SUBS	CONTUSION, LACERATION, AND HEMORRHAGE OF BRAINSTEM WITHOUT LOSS OF CONSCIOUSNESS, SUBSEQUENT ENCOUNTER	Head Injury
S06.380S	CONTUS/LAC/HEM BRAINSTEM W/O LOSS OF CONSCIOUSNESS, SEQUELA	CONTUSION, LACERATION, AND HEMORRHAGE OF BRAINSTEM WITHOUT LOSS OF CONSCIOUSNESS, SEQUELA	Head Injury
S06.381A	CONTUS/LAC/HEM BRAINSTEM W LOC OF 30 MINUTES OR LESS, INIT	CONTUSION, LACERATION, AND HEMORRHAGE OF BRAINSTEM WITH LOSS OF CONSCIOUSNESS OF 30 MINUTES OR LESS, INITIAL ENCOUNTER	Head Injury
S06.381D	CONTUS/LAC/HEM BRAINSTEM W LOC OF 30 MINUTES OR LESS, SUBS	CONTUSION, LACERATION, AND HEMORRHAGE OF BRAINSTEM WITH LOSS OF CONSCIOUSNESS OF 30 MINUTES OR LESS, SUBSEQUENT ENCOUNTER	Head Injury
S06.381S	CONTUS/LAC/HEM BRNST W LOC OF 30 MINUTES OR LESS, SEQUELA	CONTUSION, LACERATION, AND HEMORRHAGE OF BRAINSTEM WITH LOSS OF CONSCIOUSNESS OF 30 MINUTES OR LESS, SEQUELA	Head Injury
S06.382A	CONTUS/LAC/HEM BRAINSTEM W LOC OF 31-59 MIN, INIT	CONTUSION, LACERATION, AND HEMORRHAGE OF BRAINSTEM WITH LOSS OF CONSCIOUSNESS OF 31 MINUTES TO 59 MINUTES, INITIAL ENCOUNTER	Head Injury
S06.382D	CONTUS/LAC/HEM BRAINSTEM W LOC OF 31-59 MIN, SUBS	CONTUSION, LACERATION, AND HEMORRHAGE OF BRAINSTEM WITH LOSS OF CONSCIOUSNESS OF 31 MINUTES TO 59 MINUTES, SUBSEQUENT ENCOUNTER	Head Injury
S06.382S	CONTUS/LAC/HEM BRAINSTEM W LOC OF 31-59 MIN, SEQUELA	CONTUSION, LACERATION, AND HEMORRHAGE OF BRAINSTEM WITH LOSS OF CONSCIOUSNESS OF 31 MINUTES TO 59 MINUTES, SEQUELA	Head Injury
S06.383A	CONTUS/LAC/HEM BRAINSTEM W LOC OF 1-5 HRS 59 MIN, INIT	CONTUSION, LACERATION, AND HEMORRHAGE OF BRAINSTEM WITH LOSS OF CONSCIOUSNESS OF 1 HOUR TO 5 HOURS 59 MINUTES, INITIAL ENCOUNTER	Head Injury
S06.383D	CONTUS/LAC/HEM BRAINSTEM W LOC OF 1-5 HRS 59 MIN, SUBS	CONTUSION, LACERATION, AND HEMORRHAGE OF BRAINSTEM WITH LOSS OF CONSCIOUSNESS OF 1 HOUR TO 5 HOURS 59 MINUTES, SUBSEQUENT ENCOUNTER	Head Injury
S06.383S	CONTUS/LAC/HEM BRAINSTEM W LOC OF 1-5 HRS 59 MIN, SEQUELA	CONTUSION, LACERATION, AND HEMORRHAGE OF BRAINSTEM WITH LOSS OF CONSCIOUSNESS OF 1 HOUR TO 5 HOURS 59 MINUTES, SEQUELA	Head Injury
S06.384A	CONTUS/LAC/HEM BRAINSTEM W LOC OF 6 HOURS TO 24 HOURS, INIT	CONTUSION, LACERATION, AND HEMORRHAGE OF BRAINSTEM WITH LOSS OF CONSCIOUSNESS OF 6 HOURS TO 24 HOURS, INITIAL ENCOUNTER	Head Injury
S06.384D	CONTUS/LAC/HEM BRAINSTEM W LOC OF 6 HOURS TO 24 HOURS, SUBS	CONTUSION, LACERATION, AND HEMORRHAGE OF BRAINSTEM WITH LOSS OF CONSCIOUSNESS OF 6 HOURS TO 24 HOURS, SUBSEQUENT ENCOUNTER	Head Injury
S06.384S	CONTUS/LAC/HEM BRAINSTEM W LOC OF 6-24 HRS, SEQUELA	CONTUSION, LACERATION, AND HEMORRHAGE OF BRAINSTEM WITH LOSS OF CONSCIOUSNESS OF 6 HOURS TO 24 HOURS, SEQUELA	Head Injury
S06.385A	CONTUS/LAC/HEM BRAINSTEM W LOC >24 HR W RET CONSC LEV, INIT	CONTUSION, LACERATION, AND HEMORRHAGE OF BRAINSTEM WITH LOSS OF CONSCIOUSNESS GREATER THAN 24 HOURS WITH RETURN TO PRE-EXISTING CONSCIOUS LEVEL, INITIAL ENCOUNTER	Head Injury
S06.385D	CONTUS/LAC/HEM BRAINSTEM W LOC >24 HR W RET CONSC LEV, SUBS	CONTUSION, LACERATION, AND HEMORRHAGE OF BRAINSTEM WITH LOSS OF CONSCIOUSNESS GREATER THAN 24 HOURS WITH RETURN TO PRE-EXISTING CONSCIOUS LEVEL, SUBSEQUENT ENCOUNTER	Head Injury
S06.385S	CONTUS/LAC/HEM BRNST W LOC >24 HR W RET CONSC LEV, SEQUELA	CONTUSION, LACERATION, AND HEMORRHAGE OF BRAINSTEM WITH LOSS OF CONSCIOUSNESS GREATER THAN 24 HOURS WITH RETURN TO PRE-EXISTING CONSCIOUS LEVEL, SEQUELA	Head Injury
S06.386A	CONTUS/LAC/HEM BRNST W LOC >24 HR W/O RET CONSC W SURV, INIT	CONTUSION, LACERATION, AND HEMORRHAGE OF BRAINSTEM WITH LOSS OF CONSCIOUSNESS GREATER THAN 24 HOURS WITHOUT RETURN TO PRE-EXISTING CONSCIOUS LEVEL WITH PATIENT SURVIVING, INITIAL ENCOUNTER	Head Injury
S06.386D	CONTUS/LAC/HEM BRNST W LOC >24 HR W/O RET CONSC W SURV, SUBS	CONTUSION, LACERATION, AND HEMORRHAGE OF BRAINSTEM WITH LOSS OF CONSCIOUSNESS GREATER THAN 24 HOURS WITHOUT RETURN TO PRE-EXISTING CONSCIOUS LEVEL WITH PATIENT SURVIVING, SUBSEQUENT ENCOUNTER	Head Injury
S06.386S	CONTUS/LAC/HEM BRNST W LOC >24 HR W/O RET CONSC W SURV, SQLA	CONTUSION, LACERATION, AND HEMORRHAGE OF BRAINSTEM WITH LOSS OF CONSCIOUSNESS GREATER THAN 24 HOURS WITHOUT RETURN TO PRE-EXISTING CONSCIOUS LEVEL WITH PATIENT SURVIVING, SEQUELA	Head Injury
S06.387A	CONTUS/LAC/HEM BRNST W LOC W DTH D/T BRAIN INJ BF CONSC,INIT	CONTUSION, LACERATION, AND HEMORRHAGE OF BRAINSTEM WITH LOSS OF CONSCIOUSNESS OF ANY DURATION WITH DEATH DUE TO BRAIN INJURY PRIOR TO REGAINING CONSCIOUSNESS, INITIAL ENCOUNTER	Head Injury
S06.387D	CONTUS/LAC/HEM BRNST W LOC W DTH D/T BRAIN INJ BF CONSC,SUBS	CONTUSION, LACERATION, AND HEMORRHAGE OF BRAINSTEM WITH LOSS OF CONSCIOUSNESS OF ANY DURATION WITH DEATH DUE TO BRAIN INJURY PRIOR TO REGAINING CONSCIOUSNESS, SUBSEQUENT ENCOUNTER	Head Injury
S06.387S	CONTUS/LAC/HEM BRNST W LOC W DTH D/T BRAIN INJ BF CONSC,SQLA	CONTUSION, LACERATION, AND HEMORRHAGE OF BRAINSTEM WITH LOSS OF CONSCIOUSNESS OF ANY DURATION WITH DEATH DUE TO BRAIN INJURY PRIOR TO REGAINING CONSCIOUSNESS, SEQUELA	Head Injury
S06.388A	CONTUS/LAC/HEM BRNST W LOC W DTH D/T OTH CAUSE BF CONSC,INIT	CONTUSION, LACERATION, AND HEMORRHAGE OF BRAINSTEM WITH LOSS OF CONSCIOUSNESS OF ANY DURATION WITH DEATH DUE TO OTHER CAUSE PRIOR TO REGAINING CONSCIOUSNESS, INITIAL ENCOUNTER	Head Injury
S06.388D	CONTUS/LAC/HEM BRNST W LOC W DTH D/T OTH CAUSE BF CONSC,SUBS	CONTUSION, LACERATION, AND HEMORRHAGE OF BRAINSTEM WITH LOSS OF CONSCIOUSNESS OF ANY DURATION WITH DEATH DUE TO OTHER CAUSE PRIOR TO REGAINING CONSCIOUSNESS, SUBSEQUENT ENCOUNTER	Head Injury
S06.388S	CONTUS/LAC/HEM BRNST W LOC W DTH D/T OTH CAUSE BF CONSC,SQLA	CONTUSION, LACERATION, AND HEMORRHAGE OF BRAINSTEM WITH LOSS OF CONSCIOUSNESS OF ANY DURATION WITH DEATH DUE TO OTHER CAUSE PRIOR TO REGAINING CONSCIOUSNESS, SEQUELA	Head Injury
S06.389A	CONTUS/LAC/HEM BRAINSTEM W LOC OF UNSP DURATION, INIT	CONTUSION, LACERATION, AND HEMORRHAGE OF BRAINSTEM WITH LOSS OF CONSCIOUSNESS OF UNSPECIFIED DURATION, INITIAL ENCOUNTER	Head Injury
S06.389D	CONTUS/LAC/HEM BRAINSTEM W LOC OF UNSP DURATION, SUBS	CONTUSION, LACERATION, AND HEMORRHAGE OF BRAINSTEM WITH LOSS OF CONSCIOUSNESS OF UNSPECIFIED DURATION, SUBSEQUENT ENCOUNTER	Head Injury
S06.389S	CONTUS/LAC/HEM BRAINSTEM W LOC OF UNSP DURATION, SEQUELA	CONTUSION, LACERATION, AND HEMORRHAGE OF BRAINSTEM WITH LOSS OF CONSCIOUSNESS OF UNSPECIFIED DURATION, SEQUELA	Head Injury
S06.5X0A	TRAUM SUBDR HEM W/O LOSS OF CONSCIOUSNESS, INIT	TRAUMATIC SUBDURAL HEMORRHAGE WITHOUT LOSS OF CONSCIOUSNESS, INITIAL ENCOUNTER	Head Injury
S06.5X0D	TRAUM SUBDR HEM W/O LOSS OF CONSCIOUSNESS, SUBS	TRAUMATIC SUBDURAL HEMORRHAGE WITHOUT LOSS OF CONSCIOUSNESS, SUBSEQUENT ENCOUNTER	Head Injury
S06.5X0S	TRAUM SUBDR HEM W/O LOSS OF CONSCIOUSNESS, SEQUELA	TRAUMATIC SUBDURAL HEMORRHAGE WITHOUT LOSS OF CONSCIOUSNESS, SEQUELA	Head Injury
S06.5X1A	TRAUM SUBDR HEM W LOC OF 30 MINUTES OR LESS, INIT	TRAUMATIC SUBDURAL HEMORRHAGE WITH LOSS OF CONSCIOUSNESS OF 30 MINUTES OR LESS, INITIAL ENCOUNTER	Head Injury
S06.5X1D	TRAUM SUBDR HEM W LOC OF 30 MINUTES OR LESS, SUBS	TRAUMATIC SUBDURAL HEMORRHAGE WITH LOSS OF CONSCIOUSNESS OF 30 MINUTES OR LESS, SUBSEQUENT ENCOUNTER	Head Injury
S06.5X1S	TRAUM SUBDR HEM W LOC OF 30 MINUTES OR LESS, SEQUELA	TRAUMATIC SUBDURAL HEMORRHAGE WITH LOSS OF CONSCIOUSNESS OF 30 MINUTES OR LESS, SEQUELA	Head Injury
S06.5X2A	TRAUM SUBDR HEM W LOSS OF CONSCIOUSNESS OF 31-59 MIN, INIT	TRAUMATIC SUBDURAL HEMORRHAGE WITH LOSS OF CONSCIOUSNESS OF 31 MINUTES TO 59 MINUTES, INITIAL ENCOUNTER	Head Injury
S06.5X2D	TRAUM SUBDR HEM W LOSS OF CONSCIOUSNESS OF 31-59 MIN, SUBS	TRAUMATIC SUBDURAL HEMORRHAGE WITH LOSS OF CONSCIOUSNESS OF 31 MINUTES TO 59 MINUTES, SUBSEQUENT ENCOUNTER	Head Injury
S06.5X2S	TRAUM SUBDR HEM W LOC OF 31-59 MIN, SEQUELA	TRAUMATIC SUBDURAL HEMORRHAGE WITH LOSS OF CONSCIOUSNESS OF 31 MINUTES TO 59 MINUTES, SEQUELA	Head Injury
S06.5X3A	TRAUM SUBDR HEM W LOC OF 1-5 HRS 59 MIN, INIT	TRAUMATIC SUBDURAL HEMORRHAGE WITH LOSS OF CONSCIOUSNESS OF 1 HOUR TO 5 HOURS 59 MINUTES, INITIAL ENCOUNTER	Head Injury
S06.5X3D	TRAUM SUBDR HEM W LOC OF 1-5 HRS 59 MIN, SUBS	TRAUMATIC SUBDURAL HEMORRHAGE WITH LOSS OF CONSCIOUSNESS OF 1 HOUR TO 5 HOURS 59 MINUTES, SUBSEQUENT ENCOUNTER	Head Injury
S06.5X3S	TRAUM SUBDR HEM W LOC OF 1-5 HRS 59 MIN, SEQUELA	TRAUMATIC SUBDURAL HEMORRHAGE WITH LOSS OF CONSCIOUSNESS OF 1 HOUR TO 5 HOURS 59 MINUTES, SEQUELA	Head Injury
S06.5X4A	TRAUM SUBDR HEM W LOC OF 6 HOURS TO 24 HOURS, INIT	TRAUMATIC SUBDURAL HEMORRHAGE WITH LOSS OF CONSCIOUSNESS OF 6 HOURS TO 24 HOURS, INITIAL ENCOUNTER	Head Injury
S06.5X4D	TRAUM SUBDR HEM W LOC OF 6 HOURS TO 24 HOURS, SUBS	TRAUMATIC SUBDURAL HEMORRHAGE WITH LOSS OF CONSCIOUSNESS OF 6 HOURS TO 24 HOURS, SUBSEQUENT ENCOUNTER	Head Injury
S06.5X4S	TRAUM SUBDR HEM W LOC OF 6 HOURS TO 24 HOURS, SEQUELA	TRAUMATIC SUBDURAL HEMORRHAGE WITH LOSS OF CONSCIOUSNESS OF 6 HOURS TO 24 HOURS, SEQUELA	Head Injury
S06.5X5A	TRAUM SUBDR HEM W LOC >24 HR W RET CONSC LEV, INIT	TRAUMATIC SUBDURAL HEMORRHAGE WITH LOSS OF CONSCIOUSNESS GREATER THAN 24 HOURS WITH RETURN TO PRE-EXISTING CONSCIOUS LEVEL, INITIAL ENCOUNTER	Head Injury
S06.5X5D	TRAUM SUBDR HEM W LOC >24 HR W RET CONSC LEV, SUBS	TRAUMATIC SUBDURAL HEMORRHAGE WITH LOSS OF CONSCIOUSNESS GREATER THAN 24 HOURS WITH RETURN TO PRE-EXISTING CONSCIOUS LEVEL, SUBSEQUENT ENCOUNTER	Head Injury
S06.5X5S	TRAUM SUBDR HEM W LOC >24 HR W RET CONSC LEV, SEQUELA	TRAUMATIC SUBDURAL HEMORRHAGE WITH LOSS OF CONSCIOUSNESS GREATER THAN 24 HOURS WITH RETURN TO PRE-EXISTING CONSCIOUS LEVEL, SEQUELA	Head Injury
S06.5X6A	TRAUM SUBDR HEM W LOC >24 HR W/O RET CONSC W SURV, INIT	TRAUMATIC SUBDURAL HEMORRHAGE WITH LOSS OF CONSCIOUSNESS GREATER THAN 24 HOURS WITHOUT RETURN TO PRE-EXISTING CONSCIOUS LEVEL WITH PATIENT SURVIVING, INITIAL ENCOUNTER	Head Injury
S06.5X6D	TRAUM SUBDR HEM W LOC >24 HR W/O RET CONSC W SURV, SUBS	TRAUMATIC SUBDURAL HEMORRHAGE WITH LOSS OF CONSCIOUSNESS GREATER THAN 24 HOURS WITHOUT RETURN TO PRE-EXISTING CONSCIOUS LEVEL WITH PATIENT SURVIVING, SUBSEQUENT ENCOUNTER	Head Injury
S06.5X6S	TRAUM SUBDR HEM W LOC >24 HR W/O RET CONSC W SURV, SEQUELA	TRAUMATIC SUBDURAL HEMORRHAGE WITH LOSS OF CONSCIOUSNESS GREATER THAN 24 HOURS WITHOUT RETURN TO PRE-EXISTING CONSCIOUS LEVEL WITH PATIENT SURVIVING, SEQUELA	Head Injury
S06.5X7A	TRAUM SUBDR HEM W LOC W DTH D/T BRAIN INJ BEF REG CONSC,INIT	TRAUMATIC SUBDURAL HEMORRHAGE WITH LOSS OF CONSCIOUSNESS OF ANY DURATION WITH DEATH DUE TO BRAIN INJURY BEFORE REGAINING CONSCIOUSNESS, INITIAL ENCOUNTER	Head Injury
S06.5X7D	TRAUM SUBDR HEM W LOC W DTH D/T BRAIN INJ BEF REG CONSC,SUBS	TRAUMATIC SUBDURAL HEMORRHAGE WITH LOSS OF CONSCIOUSNESS OF ANY DURATION WITH DEATH DUE TO BRAIN INJURY BEFORE REGAINING CONSCIOUSNESS, SUBSEQUENT ENCOUNTER	Head Injury
S06.5X7S	TRAUM SUBDR HEM W LOC W DTH D/T BRAIN INJ BEF REG CONSC,SQLA	TRAUMATIC SUBDURAL HEMORRHAGE WITH LOSS OF CONSCIOUSNESS OF ANY DURATION WITH DEATH DUE TO BRAIN INJURY BEFORE REGAINING CONSCIOUSNESS, SEQUELA	Head Injury
S06.5X8A	TRAUM SUBDR HEM W LOC W DTH D/T OTH CAUSE BEF REG CONSC,INIT	TRAUMATIC SUBDURAL HEMORRHAGE WITH LOSS OF CONSCIOUSNESS OF ANY DURATION WITH DEATH DUE TO OTHER CAUSE BEFORE REGAINING CONSCIOUSNESS, INITIAL ENCOUNTER	Head Injury
S06.5X8D	TRAUM SUBDR HEM W LOC W DTH D/T OTH CAUSE BEF REG CONSC,SUBS	TRAUMATIC SUBDURAL HEMORRHAGE WITH LOSS OF CONSCIOUSNESS OF ANY DURATION WITH DEATH DUE TO OTHER CAUSE BEFORE REGAINING CONSCIOUSNESS, SUBSEQUENT ENCOUNTER	Head Injury
S06.5X8S	TRAUM SUBDR HEM W LOC W DTH D/T OTH CAUSE BEF REG CONSC,SQLA	TRAUMATIC SUBDURAL HEMORRHAGE WITH LOSS OF CONSCIOUSNESS OF ANY DURATION WITH DEATH DUE TO OTHER CAUSE BEFORE REGAINING CONSCIOUSNESS, SEQUELA	Head Injury
S06.5X9A	TRAUM SUBDR HEM W LOC OF UNSP DURATION, INIT	TRAUMATIC SUBDURAL HEMORRHAGE WITH LOSS OF CONSCIOUSNESS OF UNSPECIFIED DURATION, INITIAL ENCOUNTER	Head Injury
S06.5X9D	TRAUM SUBDR HEM W LOC OF UNSP DURATION, SUBS	TRAUMATIC SUBDURAL HEMORRHAGE WITH LOSS OF CONSCIOUSNESS OF UNSPECIFIED DURATION, SUBSEQUENT ENCOUNTER	Head Injury
S06.5X9S	TRAUM SUBDR HEM W LOC OF UNSP DURATION, SEQUELA	TRAUMATIC SUBDURAL HEMORRHAGE WITH LOSS OF CONSCIOUSNESS OF UNSPECIFIED DURATION, SEQUELA	Head Injury
S06.6X0A	TRAUM SUBRAC HEM W/O LOSS OF CONSCIOUSNESS, INIT	TRAUMATIC SUBARACHNOID HEMORRHAGE WITHOUT LOSS OF CONSCIOUSNESS, INITIAL ENCOUNTER	Head Injury
S06.6X0D	TRAUM SUBRAC HEM W/O LOSS OF CONSCIOUSNESS, SUBS	TRAUMATIC SUBARACHNOID HEMORRHAGE WITHOUT LOSS OF CONSCIOUSNESS, SUBSEQUENT ENCOUNTER	Head Injury
S06.6X0S	TRAUM SUBRAC HEM W/O LOSS OF CONSCIOUSNESS, SEQUELA	TRAUMATIC SUBARACHNOID HEMORRHAGE WITHOUT LOSS OF CONSCIOUSNESS, SEQUELA	Head Injury
S06.6X1A	TRAUM SUBRAC HEM W LOC OF 30 MINUTES OR LESS, INIT	TRAUMATIC SUBARACHNOID HEMORRHAGE WITH LOSS OF CONSCIOUSNESS OF 30 MINUTES OR LESS, INITIAL ENCOUNTER	Head Injury
S06.6X1D	TRAUM SUBRAC HEM W LOC OF 30 MINUTES OR LESS, SUBS	TRAUMATIC SUBARACHNOID HEMORRHAGE WITH LOSS OF CONSCIOUSNESS OF 30 MINUTES OR LESS, SUBSEQUENT ENCOUNTER	Head Injury
S06.6X1S	TRAUM SUBRAC HEM W LOC OF 30 MINUTES OR LESS, SEQUELA	TRAUMATIC SUBARACHNOID HEMORRHAGE WITH LOSS OF CONSCIOUSNESS OF 30 MINUTES OR LESS, SEQUELA	Head Injury
S06.6X2A	TRAUM SUBRAC HEM W LOSS OF CONSCIOUSNESS OF 31-59 MIN, INIT	TRAUMATIC SUBARACHNOID HEMORRHAGE WITH LOSS OF CONSCIOUSNESS OF 31 MINUTES TO 59 MINUTES, INITIAL ENCOUNTER	Head Injury
S06.6X2D	TRAUM SUBRAC HEM W LOSS OF CONSCIOUSNESS OF 31-59 MIN, SUBS	TRAUMATIC SUBARACHNOID HEMORRHAGE WITH LOSS OF CONSCIOUSNESS OF 31 MINUTES TO 59 MINUTES, SUBSEQUENT ENCOUNTER	Head Injury
S06.6X2S	TRAUM SUBRAC HEM W LOC OF 31-59 MIN, SEQUELA	TRAUMATIC SUBARACHNOID HEMORRHAGE WITH LOSS OF CONSCIOUSNESS OF 31 MINUTES TO 59 MINUTES, SEQUELA	Head Injury
S06.6X3A	TRAUM SUBRAC HEM W LOC OF 1-5 HRS 59 MIN, INIT	TRAUMATIC SUBARACHNOID HEMORRHAGE WITH LOSS OF CONSCIOUSNESS OF 1 HOUR TO 5 HOURS 59 MINUTES, INITIAL ENCOUNTER	Head Injury
S06.6X3D	TRAUM SUBRAC HEM W LOC OF 1-5 HRS 59 MIN, SUBS	TRAUMATIC SUBARACHNOID HEMORRHAGE WITH LOSS OF CONSCIOUSNESS OF 1 HOUR TO 5 HOURS 59 MINUTES, SUBSEQUENT ENCOUNTER	Head Injury
S06.6X3S	TRAUM SUBRAC HEM W LOC OF 1-5 HRS 59 MIN, SEQUELA	TRAUMATIC SUBARACHNOID HEMORRHAGE WITH LOSS OF CONSCIOUSNESS OF 1 HOUR TO 5 HOURS 59 MINUTES, SEQUELA	Head Injury
S06.6X4A	TRAUM SUBRAC HEM W LOC OF 6 HOURS TO 24 HOURS, INIT	TRAUMATIC SUBARACHNOID HEMORRHAGE WITH LOSS OF CONSCIOUSNESS OF 6 HOURS TO 24 HOURS, INITIAL ENCOUNTER	Head Injury
S06.6X4D	TRAUM SUBRAC HEM W LOC OF 6 HOURS TO 24 HOURS, SUBS	TRAUMATIC SUBARACHNOID HEMORRHAGE WITH LOSS OF CONSCIOUSNESS OF 6 HOURS TO 24 HOURS, SUBSEQUENT ENCOUNTER	Head Injury
S06.6X4S	TRAUM SUBRAC HEM W LOC OF 6 HOURS TO 24 HOURS, SEQUELA	TRAUMATIC SUBARACHNOID HEMORRHAGE WITH LOSS OF CONSCIOUSNESS OF 6 HOURS TO 24 HOURS, SEQUELA	Head Injury
S06.6X5A	TRAUM SUBRAC HEM W LOC >24 HR W RET CONSC LEV, INIT	TRAUMATIC SUBARACHNOID HEMORRHAGE WITH LOSS OF CONSCIOUSNESS GREATER THAN 24 HOURS WITH RETURN TO PRE-EXISTING CONSCIOUS LEVEL, INITIAL ENCOUNTER	Head Injury
S06.6X5D	TRAUM SUBRAC HEM W LOC >24 HR W RET CONSC LEV, SUBS	TRAUMATIC SUBARACHNOID HEMORRHAGE WITH LOSS OF CONSCIOUSNESS GREATER THAN 24 HOURS WITH RETURN TO PRE-EXISTING CONSCIOUS LEVEL, SUBSEQUENT ENCOUNTER	Head Injury
S06.6X5S	TRAUM SUBRAC HEM W LOC >24 HR W RET CONSC LEV, SEQUELA	TRAUMATIC SUBARACHNOID HEMORRHAGE WITH LOSS OF CONSCIOUSNESS GREATER THAN 24 HOURS WITH RETURN TO PRE-EXISTING CONSCIOUS LEVEL, SEQUELA	Head Injury
S06.6X6A	TRAUM SUBRAC HEM W LOC >24 HR W/O RET CONSC W SURV, INIT	TRAUMATIC SUBARACHNOID HEMORRHAGE WITH LOSS OF CONSCIOUSNESS GREATER THAN 24 HOURS WITHOUT RETURN TO PRE-EXISTING CONSCIOUS LEVEL WITH PATIENT SURVIVING, INITIAL ENCOUNTER	Head Injury
S06.6X6D	TRAUM SUBRAC HEM W LOC >24 HR W/O RET CONSC W SURV, SUBS	TRAUMATIC SUBARACHNOID HEMORRHAGE WITH LOSS OF CONSCIOUSNESS GREATER THAN 24 HOURS WITHOUT RETURN TO PRE-EXISTING CONSCIOUS LEVEL WITH PATIENT SURVIVING, SUBSEQUENT ENCOUNTER	Head Injury
S06.6X6S	TRAUM SUBRAC HEM W LOC >24 HR W/O RET CONSC W SURV, SEQUELA	TRAUMATIC SUBARACHNOID HEMORRHAGE WITH LOSS OF CONSCIOUSNESS GREATER THAN 24 HOURS WITHOUT RETURN TO PRE-EXISTING CONSCIOUS LEVEL WITH PATIENT SURVIVING, SEQUELA	Head Injury
S06.6X7A	TRAUM SUBRAC HEM W LOC W DEATH D/T BRAIN INJ BF CONSC, INIT	TRAUMATIC SUBARACHNOID HEMORRHAGE WITH LOSS OF CONSCIOUSNESS OF ANY DURATION WITH DEATH DUE TO BRAIN INJURY PRIOR TO REGAINING CONSCIOUSNESS, INITIAL ENCOUNTER	Head Injury
S06.6X7D	TRAUM SUBRAC HEM W LOC W DEATH D/T BRAIN INJ BF CONSC, SUBS	TRAUMATIC SUBARACHNOID HEMORRHAGE WITH LOSS OF CONSCIOUSNESS OF ANY DURATION WITH DEATH DUE TO BRAIN INJURY PRIOR TO REGAINING CONSCIOUSNESS, SUBSEQUENT ENCOUNTER	Head Injury
S06.6X7S	TRAUM SUBRAC HEM W LOC W DEATH D/T BRAIN INJ BF CONSC, SQLA	TRAUMATIC SUBARACHNOID HEMORRHAGE WITH LOSS OF CONSCIOUSNESS OF ANY DURATION WITH DEATH DUE TO BRAIN INJURY PRIOR TO REGAINING CONSCIOUSNESS, SEQUELA	Head Injury
S06.6X8A	TRAUM SUBRAC HEM W LOC W DEATH D/T OTH CAUSE BF CONSC, INIT	TRAUMATIC SUBARACHNOID HEMORRHAGE WITH LOSS OF CONSCIOUSNESS OF ANY DURATION WITH DEATH DUE TO OTHER CAUSE PRIOR TO REGAINING CONSCIOUSNESS, INITIAL ENCOUNTER	Head Injury
S06.6X8D	TRAUM SUBRAC HEM W LOC W DEATH D/T OTH CAUSE BF CONSC, SUBS	TRAUMATIC SUBARACHNOID HEMORRHAGE WITH LOSS OF CONSCIOUSNESS OF ANY DURATION WITH DEATH DUE TO OTHER CAUSE PRIOR TO REGAINING CONSCIOUSNESS, SUBSEQUENT ENCOUNTER	Head Injury
S06.6X8S	TRAUM SUBRAC HEM W LOC W DEATH D/T OTH CAUSE BF CONSC, SQLA	TRAUMATIC SUBARACHNOID HEMORRHAGE WITH LOSS OF CONSCIOUSNESS OF ANY DURATION WITH DEATH DUE TO OTHER CAUSE PRIOR TO REGAINING CONSCIOUSNESS, SEQUELA	Head Injury
S06.6X9A	TRAUM SUBRAC HEM W LOC OF UNSP DURATION, INIT	TRAUMATIC SUBARACHNOID HEMORRHAGE WITH LOSS OF CONSCIOUSNESS OF UNSPECIFIED DURATION, INITIAL ENCOUNTER	Head Injury
S06.6X9D	TRAUM SUBRAC HEM W LOC OF UNSP DURATION, SUBS	TRAUMATIC SUBARACHNOID HEMORRHAGE WITH LOSS OF CONSCIOUSNESS OF UNSPECIFIED DURATION, SUBSEQUENT ENCOUNTER	Head Injury
S06.6X9S	TRAUM SUBRAC HEM W LOC OF UNSP DURATION, SEQUELA	TRAUMATIC SUBARACHNOID HEMORRHAGE WITH LOSS OF CONSCIOUSNESS OF UNSPECIFIED DURATION, SEQUELA	Head Injury
